# Supplementary material for: Identification and Characterization of Blood and Neutrophil-Associated Microbiomes in Patients with Severe Acute Pancreatitis Using Next-Generation Sequencing
Source: Front Cell Infect Microbiol. 2018 Jan 23;8:5. doi: 10.3389/fcimb.2018.00005 (PMC5790034; doi:10.3389/fcimb.2018.00005)
Supplement: Supplementary file 2 [file DataSheet1.XLS]

## Sheet: Table S1
Supplementary Table 1 Detailed data of the patients.
Groups	Patient ID	Sampling time	Age	Gender	APACHE Ⅱ	SOFA	Etiology	CT scan	Organ function	Antibiotic use	Temperature (℃)	Heart rate (bpm)	Respiratory rate (beats/min)	Blood pressure (mmHg)	Blood oxygen saturation (%)	pH	PaO2 (mmHg)	PaCO2 (mmHg)	BE	Lac (mmol/L)	C-reactive protein (mg/L)	Hematological analysis					Liver function					Renal function			Blood coagulation				Comorbidities	Infection		Type of organisms
																						White blood cell(×109/L)	Neutrophil(%)	Lymphocyte(%)	Hematocrit	Platelet (×109/L)	Total protein (g/L)	Albumin (g/L)	Total bilirubin (μmol/L)	Direct bilirubin (μmol/L)	Indirect bilirubin (μmol/L)	Creatinine (μmol/L)	Urea N (mmol/L)	Uric acid (μmol/L)	Prothrombin time (s)	Partial thromboplastin time (s)	International normalized ratio	Fibrinogen (mg/dL)	Diabetes	Microbiologically confirmed	Clinically proven or suspected	Gram-positive	Gram-negative	Fungus
Uninfected	1006119575	2014-12-06	36	Male	2	0	Hyperlipidemia	peripancreatic seepage	-	Ceftazidime and Tazobactam Sodium,Ornidazole	37-38	111-126	-	-	97.5	7.431	86	41.1	2.9	1.8	23.4	13.6	67.7	18.2	-	-	-	-	-	-	-	-	-	-	12.9	31.3	1.12	4.49	-	-	-	-	-	-
	1007751127	2015-11-23	42	Female	2	0	Biliary	pancreatic edema,peripancreatic seepage	-	Ceftriaxone Sodium and Sulbactam Sodium,Ornidazole	36.5-37.2	77-94	17-21	161/83	-	-	-	-	-	-	22	8.2	73.2	14.9	0.382	353	59.5	33.2	4.4	2.5	2	41	2	112	13.3	49.7	1.16	3.8	-	-	-	-	-	-
	1007729061	2015-09-07	42	Female	2	0	Hyperlipidemia	pancreatic edema,peripancreatic seepage,peripancreatic fluid collection	-	Cefoselis	36.4-36.9	77-85	-	159/111	-	-	-	-	-	-	24.1	7.9	67.2	24.1	0.273	277	61	36.5	14.5	7.1	7.4	77	5.7	326	-	-	-	-	-	-	-	-	-	-
	1007167505	2015-09-07	49	Male	2	0	Biliary	pancreatic edema,peripancreatic seepage	-	Cefperazone-Sulbactam	36.2-37.3	80-98	-	-	96.7	7.487	78.2	33.3	2.3	1.8	44.1	10.8	81.2	10	0.296	366	63.4	36.7	6.1	2.8	3.3	60	8.8	176	-	-	-	-	-	-	-	-	-	-
	1007724169	2015-09-16	28	Male	2	0	Hyperlipidemia	pancreatic edema,peripancreatic necrosis,peripancreatic fluid collection,air bubbles in the collection	-	Biapenem	36.2-37	78-107	-	126/79	-	-	-	-	-	-	53.5	8.3	75.5	13.3	0.305	314	59	31.2	5.2	2.3	2.9	35	3.2	224	12.2	38.8	1.06	4.97	+	-	-	-	-	-
	1007748964	2015-11-06	36	Male	2	0	Hyperlipidemia	pancreatic edema,peripancreatic seepage	-	Ceftriaxone Sodium and Sulbactam Sodium,Ornidazole	36.8-37.4	78-102	20-24	156/91	96	7.439	77	44.5	5.3	1.1	69.7	13.9	84	8.8	0.347	231	49.9	29.7	3.8	1.7	2	34	3.9	312	12.4	38.3	1.08	>7	+	-	-	-	-	-
	1007746282	2015-10-26	54	Female	3	0	Hyperlipidemia	pancreatic edema,peripancreatic seepage	-	Cefoselis,Ornidazole	36.5-38.1	80-109	22-24	160/90	-	-	-	-	-	-	85.7	9.3	89.4	5.9	0.35	149	50.9	32.9	15.1	5.3	9.8	63	6.4	215	12.2	28.6	1.06	4.83	+	-	-	-	-	-
	1007917400	2015-12-08	39	Male	3	0	Hyperlipidemia	pancreatic edema,peripancreatic seepage	-	Cefoselis,Ornidazole	36.4-36.8	93-99	-	125/80	99.5	7.476	105	45.9	9.2	0.6	52.3	7	72.4	19.1	0.294	333	56.3	34.7	6.1	3.1	2.9	47	4.2	228	13.3	37.5	1.16	3.8	+	-	-	-	-	-
	1007665405	2015-09-10	54	Female	5	0	Hyperlipidemia	peripancreatic seepage,peripancreatic fluid collection	-	Cefoselis,Ornidazole	36.7-36.8	70-91	-	128/74	-	-	-	-	-	-	32.7	7.6	74.2	17.3	0.308	288	72.3	41.7	11.5	5.3	6.2	51	51	464	12.1	24	1.05	4.7	+	-	-	-	-	-
	1007755675	2015-12-04	61	Female	5	0	Biliary	pancreatic edema,peripancreatic seepage	-	Biapenem	36.5-37.8	90-101	16-22	-	97.2	7.473	76.2	43.9	7.6	1.3	40	7.4	71.6	13.4	0.308	178	49.1	30.1	11.3	5.8	5.5	39	1.4	39	14.7	53.2	1.28	3.52	-	-	-	-	-	-
	1007754904	2015-11-30	22	Female	5	0	Unknown cause	pancreatic edema,peripancreatic seepage,peripancreatic fluid collection	-	Biapenem,Ornidazole	36.7-36.8	52-66	14-18	140/76	100.1	7.433	181	41.5	3.2	0.6	50.7	6.7	64.5	24.6	0.342	138	54.9	34	11.9	6	5.8	47	1.9	178	12.6	36.1	1.1	3.8	-	-	-	-	-	-
	1007433187	2015-03-27	35	Male	5	1	Biliary	peripancreatic seepage,peripancreatic fluid collection	ARDS	Piperacillin Sodium and Tazobactam Sodium	36.5-36.9	90-108	24-34	151/64	98.1	7.432	99.1	41.7	3.3	1.2	44.5	10.5	84	10	0.255	380	56.6	30.7	13.1	8.9	4.2	238	13.5	237	12.1	33.2	1.05	4.63	-	-	-	-	-	-
	1007183943	2015-10-23	48	Male	6	0	Biliary	pancreatic edema,peripancreatic seepage	-	Biapenem	37.1-37.6	94-105	13-18	-	97.2	7.423	89.5	44.2	4	1.4	38.8	5.6	73.7	9.4	0.247	243	54.9	31.8	7.2	3.7	3.5	46	2.8	82	14.2	35.9	1.24	3.81	-	-	-	-	-	-
	1007728757	2015-09-07	66	Female	7	0	Biliary	pancreatic edema,peripancreatic seepage	-	Cefoselis,Ornidazole	36.5-36.9	84-99	-	146/59	-	-	-	-	-	-	87.5	9.4	83.3	9.2	0.285	414	57.2	33.4	5.8	3.4	2.4	55	5.5	186	14.3	36.8	1.25	6.69	-	-	-	-	-	-
	1007741792	2015-11-30	46	Female	7	0	Hyperlipidemia	pancreatic edema,peripancreatic seepage,peripancreatic fluid collection	-	Cefoselis	36.3-37.6	85-102	18-24	-	100	7.495	132	36.7	4.9	0.8	173.9	10.2	87.2	7.9	0.275	188	46.7	29.4	22.7	11.4	11.3	18	1.5	83	12.4	37.5	1.08	3.88	+	-	-	-	-	-
	1007673910	2015-12-08	43	Male	7	0	Unknown cause	pancreatic edema,peripancreatic seepage,peripancreatic fluid collection	-	Cefoselis,Ornidazole	37.3-38	96-127	17-26	124/83	99.8	7.447	115	41	4	1.6	81.4	6.6	71.3	17.9	0.298	223	48.4	30.5	11	6.5	4.6	44	3	163	13.2	41.2	1.15	4.51	-	-	-	-	-	-
	1007918115	2015-11-25	32	Male	7	0	Hyperlipidemia	pancreatic edema,peripancreatic seepage,peripancreatic fluid collection	-	Ceftazidime and Tazobactam Sodium	36.7-37.3	110-114	24-30	-	98.6	7.426	98.3	41.5	2.7	2.2	87.4	5	76.4	13.3	0.246	340	50.8	28.2	6.3	3.5	2.8	26	2.8	221	13.8	37.8	1.2	4.72	+	-	-	-	-	-
Infected	1007759809	2015-12-21	39	Male	8	0	Hyperlipidemia	pancreatic edema,peripancreatic seepage,peripancreatic fluid collection	ARDS,AKI	Cefoselis,Ornidazole	36.7-38.5	89-115	16-23	121/64	93.5	7.378	67.8	37.1	2.8	1.5	300.4	7.1	88.1	5.9	0.329	112	57.3	32.3	16.4	3.9	12.5	394	13.1	265	14.5	43.1	1.26	>7	-	-	+	-	-	-
	1007750311	2015-12-14	23	Female	8	0	Biliary	pancreatic edema,peripancreatic seepage,peripancreatic fluid collection	-	Cefoselis,Ornidazole	36.8-38.5	114-130	20-40	-	-	-	-	-	-	-	79.3	13.7	80.1	12.9	0.235	299	65.3	33.5	8.5	5	3.6	27	2.9	98	12.2	28.1	1.06	5.25	-	-	+	-	-	-
	1006067159	2015-03-06	45	Male	8	0	Biliary	pancreatic edema,peripancreatic seepage	-	Biapenem	36.7-38.2	90-120	12-26	-	99.4	7.4	172	36	2	0.6	76	13.4	91	5.1	0.325	226	65	34.2	11.3	7.2	4.1	31	4.2	161	13.4	29.9	1.16	3.65	-	+	-	-	+	-
	1007730318	2015-09-21	27	Male	8	0	Hyperlipidemia	pancreatic edema,peripancreatic seepage	-	Imipenem	36.9-37.5	85-111	-	144/89	-	-	-	-	-	-	120.6	9	77.2	14.1	0.25	266	60.5	26.2	14.1	3.2	10.9	38	2.6	83	13.3	37.6	1.16	5.12	+	-	+	-	-	-
	1007728999	2015-08-31	63	Female	8	0	Biliary	pancreatic edema,peripancreatic seepage	-	Biapenem,Ceftazidime and Tazobactam Sodium	36.9-37.8	91-98	-	164/71	99.7	7.469	108	38.7	4.2	0.5	121.5	16.1	87.4	4.8	0.288	219	47.9	28.1	9.1	5.1	4	40	2.6	118	11.8	36.1	1.03	6.69	-	-	+	-	-	-
	1007036493	2015-10-23	49	Male	8	1	Biliary	pancreatic edema,peripancreatic seepage	ARDS	Vancomycin	36.5-37.8	102-139	17-27	-	100.2	7.43	149	33.2	1.9	2.2	134.4	16.9	91.1	6.9	0.208	80	47.8	26.5	69.5	55.5	14	100	9.2	233	36.8	65.8	3.24	1.97	-	+	-	-	+	-
	1007730278	2015-10-23	49	Male	8	0	Biliary	pancreatic edema,peripancreatic seepage,peripancreatic fluid collection	-	Cefoselis,Ornidazole	36.9-38.3	75-115	-	122/80	100.2	7.438	127	33.4	1	1	72.3	15.3	78.4	9.8	0.32	324	60.8	30.6	6.8	2.8	4	38	2.1	8	15.2	45.9	1.33	4.44	-	-	+	-	-	-
	1007724169	2015-09-23	28	Male	8	0	Hyperlipidemia	pancreatic edema,peripancreatic necrosis,peripancreatic fluid collection,air bubbles in the collection	-	Biapenem	36.5-36.8	71-117	-	-	100.5	7.431	200	33.6	1.5	0.9	94.3	10.4	83.7	9.3	0.229	317	49.5	26.2	5.2	2.3	2.9	33	2	155	14.1	103.6	1.23	4.51	+	-	+	-	-	-
	1007169921	2015-09-07	30	Female	9	0	Unknown cause	pancreatic edema,peripancreatic seepage,peripancreatic fluid collection,air bubbles in the collection	-	Cefoselis	37.5-39.1	68-124	12-22	103/70	99.7	7.421	128	35.5	1	1.1	83.6	7.5	78.6	22	0.249	292	55.3	35.7	6.8	2.3	4.4	42	2	158	14.6	45.6	1.27	3.15	-	+	-	+	-	-
	1006150404	2014-12-12	37	Male	9	0	Hyperlipidemia	pancreatic edema,peripancreatic seepage,peripancreatic necrosis	-	Ceftazidime and Tazobactam Sodium,Ornidazole	36.5-38.5	100-132	21-28	-	99.3	7.453	134	49.3	9.4	1	39.8	3.7	75.5	12	0.244	187	54.5	29.6	6.6	3.6	2.9	41	5	329	-	-	-	-	+	-	+	-	-	-
	1007755675	2015-12-01	61	Female	10	1	Biliary	pancreatic edema,peripancreatic seepage	-	Biapenem,Ornidazole	37.1-39	87-117	19-28	133/70	96.3	7.431	73.8	35.9	0.1	1.4	104.1	10.9	74.2	11.8	0.345	154	55.1	33.4	24	11.4	12.6	44	2.3	65	18.9	85.7	1.65	2.96	-	-	+	-	-	-
	1005575227	2014-12-16	44	Female	10	1	Biliary	pancreatic edema,peripancreatic seepage,air bubbles in the collection	ARDS	Cefperazone-Sulbactam,Metronidazole	36-36.2	73-130	-	136/69	-	-	-	-	-	-	317.4	36.9	91.2	4.2	0.235	70	39.3	30.6	11.7	7.3	4.4	106	4.4	58	12.6	41.9	1.09	3.23	-	+	-	-	+	-
	1007918115	2015-11-16	32	Male	10	1	Hyperlipidemia	pancreatic edema,peripancreatic seepage,peripancreatic fluid collection	-	Cefoselis	36.3-38	114-137	21-55	126/76	100.4	7.423	164	40.5	1.9	1.5	174.6	11.5	80.4	8.8	0.276	346	53.1	29.7	11.6	4.9	6.7	25	4.1	163	14.2	35.9	1.24	4.84	+	-	+	-	-	-
	1007808278	2015-12-21	28	Male	11	1	Hyperlipidemia	pancreatic edema,peripancreatic seepage,peripancreatic fluid collection	-	Biapenem,Ornidazole	37.4-37.7	101-112	20-35	129/60	99.3	7.419	121	34.5	1.7	1	176.6	12.3	90.3	5.2	0.245	135	46.9	30	7.2	2	5.2	469	17.3	321	13.6	39.2	1.18	4.84	-	-	+	-	-	-
	1007733844	2015-09-14	43	Female	11	1	Hyperlipidemia	pancreatic edema,peripancreatic fluid collection	AKI	Cefoselis,Ornidazole	37.1-38.5	120-137	20-33	96/52	99	7.424	97.6	44.4	4.2	1.4	114.6	14.9	88.9	5.9	0.226	108	55	31.5	44.5	30	14.6	101	11.2	184	13.1	32.6	1.14	3.84	-	-	+	-	-	-
	1007167505	2015-08-27	49	Male	11	1	Biliary	pancreatic edema,peripancreatic seepage	ARDS	Ceftriaxone Sodium and Sulbactam Sodium,Ornidazole	36.6-39	70-113	15-29	118/53	97.4	7.373	87	37	3.1	1.6	125.6	5.5	76	17.7	0.325	175	51.9	36.8	8.5	4.7	3.8	114	13.3	260	16.2	136.9	1.41	4.46	-	-	+	-	-	-
Septic	1007427471	2015-02-06	29	Male	12	7	Hyperlipidemia	pancreatic edema,peripancreatic necrosis,peripancreatic seepage	ARDS,AKI	Cefperazone-Sulbactam	36.8-38.3	110-123	-	119/56	99	7.359	139	26.3	9.7	1.6	65	6.5	82.6	11.8	0.239	85	48.8	28.1	11.2	7.1	4.2	62	6.7	85	13.9	58.9	1.2	4.89	-	+	-	-	-	+
	1007921623	2015-12-04	48	Male	12	4	Alcohol	pancreatic edema,peripancreatic seepage,peripancreatic fluid collection,air bubbles in the collection	ARDS,AKI	Biapenem	36-38.5	99-116	20-31	106/64	97.2	7.472	81.4	38.1	4	1.3	105.9	21.3	87.4	6.6	0.231	474	56.6	32.6	9.6	4.7	4.9	32	1.2	112	14.4	47.3	1.25	3.72	-	-	+	-	-	-
	1007759143	2015-12-21	49	Male	13	6	Hyperlipidemia	pancreatic edema,peripancreatic fluid collection	ARDS,AKI	Ceftriaxone Sodium and Sulbactam Sodium,Ornidazole	37.8-38.6	107-132	24-31	-	96.7	7.507	77.4	34.7	4.3	1.7	》320	10.9	92	4.5	0.225	78	61.9	30.8	42	29.9	12.1	328	9.1	171	15	55.9	1.31	4.12	+	+	-	+	-	-
	1007712513	2015-09-06	46	Male	13	3	Hyperlipidemia	peripancreatic seepage,peripancreatic fluid collection,air bubbles in the collection	AKI	Ceftazidime and Tazobactam Sodium,Ornidazole	36.5-38.4	91-136	20-44	128/75	98.5	7.473	88.6	34.2	1.7	0.9	249.6	24.1	94.8	3.2	0.254	552	49.2	30.2	3.5	1.9	1.6	64	6.4	213	14	33.5	1.22	5.22	-	-	+	-	-	-
	1007750311	2015-11-10	23	Female	13	5	Biliary	pancreatic edema,peripancreatic seepage,peripancreatic fluid collection	ARDS,AKI	Ceftriaxone Sodium and Sulbactam Sodium	36-38.7	84-119	23-34	154/85	98	7.371	96.3	40.9	1.5	1.2	145	11.1	81.3	10.5	0.267	124	50.5	31.4	10.6	3.1	7.5	426	23.9	473	11.6	28.1	1.01	3.72	-	-	+	-	-	-
	1006067159	2015-02-26	45	Male	13	6	Biliary	peripancreatic seepage	ARDS,AKI	Piperacillin Sodium and Tazobactam Sodium	36.5-39	95-153	17-33	134/81	96.9	7.5	76.1	30.8	1.2	2.3	208.9	2.6	86.9	11.9	0.251	152	66.2	33.5	16.4	13.2	3.2	75	7.1	182	13.8	31.5	1.19	5.38	-	+	-	-	+	-
	1007929870	2015-12-14	62	Male	13	3	Biliary	pancreatic edema,peripancreatic seepage,peripancreatic fluid collection	-	Ceftazidime and Tazobactam Sodium,Ornidazole	36.5-39	95-141	22-38	116/83	95.8	7.46	72.4	37.4	2.8	2.9	207.9	18.2	89.2	5.2	0.346	267	45.9	26.5	23.4	14.5	8.9	57	3.9	143	14.7	44.8	1.28	4.51	-	-	+	-	-	-
	1007741512	2015-10-19	63	Female	13	5	Biliary	pancreatic edema,peripancreatic seepage,peripancreatic fluid collection	ARDS	Ceftriaxone Sodium and Sulbactam Sodium	37.1-38.8	86-140	-	138/86	96.7	7.39	80	58.4	6.3	0.9	180.4	4.4	73.2	16.4	0.254	279	56.3	24.8	5.1	2.9	2.2	33	4.5	155	14.5	51.9	1.26	5.42	-	-	+	-	-	-
	1007746139	2015-10-28	60	Male	15	3	Biliary	pancreatic edema,peripancreatic seepage,peripancreatic fluid collection	ARDS,AKI	Biapenem,Ornidazole,Metronidazole	37.3-38.8	81-118	13-46	128/77	98.6	7.28	120	64.2	0.7	0.9	247.2	7.5	84	4.2	0.415	60	47.1	32.3	23.7	14.5	9.2	217	7.1	80	13	62.7	1.13	>7	-	-	+	-	-	-
	1007735213	2015-09-18	45	Female	15	5	Biliary	pancreatic edema,peripancreatic seepage	-	Cefoselis,Ornidazole	37.8-39	106-137	14-26	179/108	93.9	7.458	61.2	38.5	3.3	1.2	208.2	15.1	89.2	4.9	0.337	106	48.8	30.4	10.4	5.2	5.1	50	4.5	221	16	41.8	1.4	4.58	-	-	+	-	-	-
	1007727992	2015-09-06	56	Male	15	6	Hyperlipidemia	pancreatic edema,pancreatic necrosis,air bubbles in the collection	ARDS	Cefoselis,Vancomycin	37.3-38.8	70-121	18-28	123/66	96	7.495	65	40.4	7.3	2	293.6	4.9	63.3	20.6	0.244	203	46.4	28.4	17.9	11.2	6.7	71	3.6	218	22.8	75.7	2	3.28	-	-	+	-	-	-
	1007742276	2015-10-20	57	Female	16	4	Biliary	pancreatic edema,peripancreatic seepage,peripancreatic fluid collection,air bubbles in the collection	-	Biapenem	36.2-38.6	110-118	32-34	130/76	100.2	7.523	148	33.6	4.7	1.9	118.2	3.3	83.5	10.2	0.234	117	42.8	30.3	21.2	15.9	5.3	22	4.3	93	14.9	53.8	1.3	4.21	-	-	+	-	-	-
	1007747260	2015-11-25	40	Male	16	11	Hyperlipidemia	pancreatic edema,peripancreatic seepage,peripancreatic fluid collection	ARDS	Imipenem	36.6-39.7	82-122	14-24	133/89	97.9	7.366	91.9	36.3	4	3.4	98.8	45.4	92.4	3.9	0.262	202	50.3	23.7	22.1	12.6	9.5	148	11.9	184	14.5	61.8	1.26	1.91	-	+	-	-	+	-
	1007735167	2015-09-16	41	Female	16	7	Biliary	pancreatic edema,peripancreatic seepage	AKI	Cefoselis,Ornidazole	37.4-38.4	97-143	22-34	139/82	93.3	7.353	66.8	35.7	5	1	220.8	24.9	93.7	3.7	0.402	102	58	31.2	44	33	11	206	16.2	481	14.4	41.9	1.25	4.7	-	-	+	-	-	-
	1007925628	2015-12-21	46	Female	18	7	Unknown cause	pancreatic edema,peripancreatic fluid collection	ARDS,AKI	Imipenem	36-38.4	109-120	20-29	118/82	100	7.444	200	22.4	7.5	2.2	303.9	18.5	89.4	6	0.254	85	50.2	30.5	369.3	294.6	74.8	304	25.6	389	17.8	88	1.55	2.07	-	+	-	-	+	-
	1007036493	2015-10-19	49	Male	20	13	Biliary	pancreatic edema,peripancreatic seepage	ARDS	Vancomycin	36.3-38	106-145	20-27	-	92	7.226	63.4	53.7	5.3	2.7	257.4	55.4	95	3.9	0.254	110	47	27.2	44.9	34.8	10.2	70	4.1	110	27.3	148.3	2.39	2.98	-	+	-	-	+	-
	1007722788	2015-09-21	45	Male	21	15	Hyperlipidemia	pancreatic edema,peripancreatic seepage	ARDS	Imipenem,Vancomycin	37-39.8	137-154	15-18	66/45	100.1	7.286	178	36.6	8.5	12.3	227.1	14	91.1	5	0.283	165	52	32.1	12.8	8.7	4.1	154	10.6	408	26.3	88.1	2.31	4.84	+	-	+	-	-	-

## Sheet: Table S2
Supplementary Table 2 Identification of expressed-differentially proteins in neutrophils.
	Gene name	First protein ID	Majority Protein IDs	Decription	First Header	Unique Peptides	Peptide IDs	Sequence Coverage [%]	Unique Sequence Coverage [%]	Mol. Weight [kDa]	Sequence Length	PEP	Intensity	Healthy-1	Healthy-2	Uninfected-1	Uninfected-2	Infected-1	Infected-2	Septic-1	Septic-2	P value (anova)	SIG (P<0.05)
Innate immune defense	ANXA3	P12429	P12429;D6RA82;D6RFG5	Annexin A3	>sp|P12429|ANXA3_HUMAN Annexin A3 OS=Homo sapiens GN=ANXA3 PE=1 SV=3	1	2049	4.6	4.6	36.375	323	1.371E-15	1960300	0.353669	0.405079	0.939652	1.19311	1.21965	0.85918	1.409	1.3542	0.00311986	YES
	CTSD	P07339	P07339;H7C469;C9JH19;F8WD96;F8W787	Cathepsin D	>sp|P07339|CATD_HUMAN Cathepsin D OS=Homo sapiens GN=CTSD PE=1 SV=1	6	1407;1516;1548;1888;2107;2428	13.8	13.8	44.552	412	1.6578E-15	24176000	0.601733	0.732093	0.802859	0.958006	0.868672	0.792156	1.77762	1.62092	0.000130617	YES
	BPI	P17213	P17213	Bactericidal permeability-increasing protein	>sp|P17213|BPI_HUMAN Bactericidal permeability-increasing protein OS=Homo sapiens GN=BPI PE=1 SV=4	11	492;717;802;856;1061;1177;1195;1431;1554;1635;2352	21.6	21.6	53.899	487	8.8057E-82	454040000	0.501617	0.592324	0.8056	0.933576	0.682916	0.541507	0.640665	0.634905	2.70828e-06	YES
	DEFA1	P59665	P59665	Neutrophil defensin 1	>sp|P59665|DEF1_HUMAN Neutrophil defensin 1 OS=Homo sapiens GN=DEFA1 PE=1 SV=1	2	1094;1095;1237;1574;1722;1967;2565	35.1	8.5	10.201	94	1.3901E-40	14357000000	0.736694	0.708926	1.60142	1.59515	0.904432	0.660237	0.928082	1.31295	0.00488945	YES
	LYZ	P61626	P61626;F8VV32	Lysozyme C	>sp|P61626|LYSC_HUMAN Lysozyme C OS=Homo sapiens GN=LYZ PE=1 SV=1	11	178;200;839;1368;1906;1937;2108;2235;2462;2494;2614	72.3	72.3	16.537	148	4.4369E-50	1010100000	0.797356	0.863995	0.908437	1.06073	0.905848	0.827146	0.756503	0.779292	0.000570965	YES
	PGLYRP1	O75594	O75594	Peptidoglycan recognition protein 1	>sp|O75594|PGRP1_HUMAN Peptidoglycan recognition protein 1 OS=Homo sapiens GN=PGLYRP1 PE=1 SV=1	3	9;1761;2072	15.3	15.3	21.731	196	2.0452E-39	54444000	0.899869	0.994053	0.88128	0.938709	0.963396	0.817102	0.906675	0.920413	0.00761552	YES
	RNASE3	P12724	P12724	Eosinophil cationic protein	>sp|P12724|ECP_HUMAN Eosinophil cationic protein OS=Homo sapiens GN=RNASE3 PE=1 SV=2	8	82;254;285;746;747;1741;2249;2592	38.1	38.1	18.385	160	9.7567E-39	361780000	1.00333	1.06301	0.912133	1.04083	0.956773	0.767069	0.689558	0.785159	0.00543911	YES
	DEFA4	P12838	P12838	Neutrophil defensin 4	>sp|P12838|DEF4_HUMAN Neutrophil defensin 4 OS=Homo sapiens GN=DEFA4 PE=1 SV=2	2	892;2344	24.7	24.7	10.504	97	1.5403E-24	20616000	1.09453	1.11192	1.2075	1.15672	0.802108	0.823668	1.01044	0.994025	9.00632e-05	YES
	MPO	P05164	P05164;P05164-2;P05164-3	Myeloperoxidase	>sp|P05164|PERM_HUMAN Myeloperoxidase OS=Homo sapiens GN=MPO PE=1 SV=1	42	191;192;320;325;334;445;446;577;635;702;738;874;999;1035;1045;1062;1096;1102;1135;1202;1218;1219;1280;1298;1335;1452;1453;1496;1582;1689;1727;1737;1740;1785;1860;1919;1943;2057;2081;2092;2097;2198;2199;2327;2346;2347;2458;2509;2510;2563;2584;2601	59.1	47.1	83.868	745	0	11146000000	1.02488	1.12354	0.919837	1.07433	0.850598	0.701587	0.791578	0.828441	0.00193141	YES
	CD55	P08174-7	P08174-7;P08174-6;B1AP13;P08174-2;P08174-5;P08174-3;P08174;E9PSH2;P08174-4;H3BLV0;B1AP15;H7BY55	Isoform 7 of Complement decay-accelerating factor	>sp|P08174-7|DAF_HUMAN Isoform 7 of Complement decay-accelerating factor OS=Homo sapiens GN=CD55	3	228;1100;1525	4.9	4.9	59.037	551	3.4191E-05	10429000	0.681634	0.77721	0.968537	1.13501	1.07726	0.890896	1.26364	1.17057	0.0153608	YES
	FCN1	O00602	O00602	Ficolin-1	>sp|O00602|FCN1_HUMAN Ficolin-1 OS=Homo sapiens GN=FCN1 PE=1 SV=2	9	395;434;767;782;1941;2287;2288;2307;2455	25.8	25.8	35.078	326	1.8766E-59	110830000	1.21287	1.30736	0.881591	0.89091	1.14345	0.78853	1.05174	1.25286	0.00926421	YES
	DEFA3	P59666	P59666	Neutrophil defensin 3	>sp|P59666|DEF3_HUMAN Neutrophil defensin 3 OS=Homo sapiens GN=DEFA3 PE=1 SV=1	2	1094;1095;1238;1574;1723;1967;2565	35.1	8.5	10.245	94	3.4302E-39	269660000	0.990608	1.06843	0.841164	0.975533	1.12092	0.953994	1.33514	1.37243	0.000379867	YES
	CRISP3	J3KPA1	J3KPA1;P54108-3;P54108-2;P54108;J3KQX0	Cysteine-rich secretory protein 3	>tr|J3KPA1|J3KPA1_HUMAN Cysteine-rich secretory protein 3 OS=Homo sapiens GN=CRISP3 PE=4 SV=1	3	1537;2486;2547	8.3	8.3	30.975	276	1.7539E-06	7037800	1.29151	1.48787	0.784785	0.939068	1.07887	0.795308	0.908947	0.933444	0.0115701	YES
	CFP	P27918	P27918;E9PAQ1	Properdin	>sp|P27918|PROP_HUMAN Properdin OS=Homo sapiens GN=CFP PE=1 SV=2	5	227;280;1569;2019;2142	14.1	14.1	51.276	469	1.4514E-37	13708000	1.19272	1.61736	0.72767	0.541529	0.955238	0.622593	0.645135	0.741026	0.0246499	YES
	C1QA	P02745	P02745;X6RLJ0	Complement C1q subcomponent subunit A	>sp|P02745|C1QA_HUMAN Complement C1q subcomponent subunit A OS=Homo sapiens GN=C1QA PE=1 SV=2	1	2050	4.1	4.1	26.016	245	2.9156E-07	5712600	0.432856	0.571979	0.362983	0.424493	3.00214	2.76875	0.858352	0.873992	5.96649e-07	YES
	IGLC2	P0CG05	P0CG05;P0CG06;P0CF74	Ig lambda-2 chain C regions	>sp|P0CG05|LAC2_HUMAN Ig lambda-2 chain C regions OS=Homo sapiens GN=IGLC2 PE=1 SV=1	2	8;24;69;2132;2260;2538	69.8	16	11.293	106	1.6123E-42	48499000	0.67111	0.738687	0.571973	0.584193	1.68876	1.58943	1.25519	1.32648	3.51537e-06	YES
Immune regulation	MNDA	P41218	P41218	Myeloid cell nuclear differentiation antigen	>sp|P41218|MNDA_HUMAN Myeloid cell nuclear differentiation antigen OS=Homo sapiens GN=MNDA PE=1 SV=1	13	168;169;381;707;944;1048;1178;1331;1545;1638;2056;2324;2551	21.1	21.1	45.836	407	5.667E-37	237670000	0.893335	0.961471	0.942624	1.15969	1.13751	1.00845	0.939554	0.920123	0.0462053	YES
	C4BPA	P04003	P04003	C4b-binding protein alpha chain	>sp|P04003|C4BPA_HUMAN C4b-binding protein alpha chain OS=Homo sapiens GN=C4BPA PE=1 SV=2	10	246;416;484;716;942;1247;1462;1513;2530;2607	20.1	20.1	67.033	597	4.0068E-48	54265000	0.604267	0.944015	0.55787	0.577273	2.02592	2.03604	1.07555	1.1952	0.000435059	YES
	PRDX1	Q06830	Q06830;Q13162;H7C3T4	Peroxiredoxin-1	>sp|Q06830|PRDX1_HUMAN Peroxiredoxin-1 OS=Homo sapiens GN=PRDX1 PE=1 SV=1	1	862;1833	9.5	4	22.11	199	7.5906E-09	1927100	0.700667	0.805424	0.669792	0.757818	1.18843	1.01299	1.51659	1.49592	6.68782e-05	YES
	GCA	P28676	P28676;H7BXD5;H7C2Z6;C9JIZ3;C9JWQ8	Grancalcin	>sp|P28676|GRAN_HUMAN Grancalcin OS=Homo sapiens GN=GCA PE=1 SV=2	6	126;260;556;1018;1087;1600	31.8	31.8	24.01	217	1.2852E-43	60303000	0.707915	0.921758	1.13681	1.25085	1.26748	1.03215	0.964113	1.01535	0.00757946	YES
	BCAP31	P51572-2	P51572-2;P51572;C9J0M4;C9JQ75;C9JSP1;C9JMD7	Isoform 2 of B-cell receptor-associated protein 31	>sp|P51572-2|BAP31_HUMAN Isoform 2 of B-cell receptor-associated protein 31 OS=Homo sapiens GN=BCAP31	3	1252;1276;1781	6.1	6.1	34.752	313	6.8962E-23	14313000	0.845578	1.02754	0.816985	0.859634	1.05533	0.939061	0.819559	0.858013	0.00261013	YES
	S100A12	P80511	P80511	Protein S100-A12	>sp|P80511|S10AC_HUMAN Protein S100-A12 OS=Homo sapiens GN=S100A12 PE=1 SV=2	2	532;1183	17.4	17.4	10.575	92	0.00011475	63092000	0.505025	0.555805	0.958248	1.01951	1.21577	1.10091	1.65385	1.73904	1.71844e-05	YES
	S100A8	P05109	P05109	Protein S100-A8	>sp|P05109|S10A8_HUMAN Protein S100-A8 OS=Homo sapiens GN=S100A8 PE=1 SV=1	9	116;749;894;1215;1414;1415;1607;1608;1629	58.1	58.1	10.834	93	4.6239E-46	705250000	0.681025	0.742544	1.08427	1.25475	1.23085	1.06969	1.21172	1.19073	0.00215079	YES
	S100A9	P06702	P06702	Protein S100-A9	>sp|P06702|S10A9_HUMAN Protein S100-A9 OS=Homo sapiens GN=S100A9 PE=1 SV=1	9	369;370;1161;1364;1542;1609;1647;1696;2360	76.3	76.3	13.242	114	1.8425E-209	841530000	0.652203	0.745845	1.14404	1.25373	1.2103	0.99615	1.27415	1.31465	0.00130053	YES
	IGHG1	P01857	P01857	Ig gamma-1 chain C region	>sp|P01857|IGHG1_HUMAN Ig gamma-1 chain C region OS=Homo sapiens GN=IGHG1 PE=1 SV=1	6	117;565;696;811;908;1742;2113;2183;2233;2255	47.9	31.5	36.105	330	1.6293E-193	432890000	0.707275	0.751979	0.637195	0.763784	1.37495	1.12097	1.38657	1.43316	0.000755922	YES
	IGHM	P01871-2	P01871-2;P01871;P04220	Isoform 2 of Ig mu chain C region	>sp|P01871-2|IGHM_HUMAN Isoform 2 of Ig mu chain C region OS=Homo sapiens GN=IGHM	12	328;430;576;582;583;721;912;1378;1858;1889;2441;2613	27.1	27.1	51.79	473	1.5063E-109	161370000	0.724844	0.837609	0.696005	0.819815	2.42208	2.16285	0.866981	0.89027	9.48295e-06	YES
	THBS1	P07996	P07996;P07996-2	Thrombospondin-1	>sp|P07996|TSP1_HUMAN Thrombospondin-1 OS=Homo sapiens GN=THBS1 PE=1 SV=2	13	154;288;302;413;728;1304;1566;1667;1731;1898;1922;1947;2139	14.9	14.9	129.38	1170	2.1205E-65	75795000	0.751342	0.858982	0.589534	0.591264	1.91372	1.71842	0.904121	0.944434	2.19375e-05	YES
	PF4	P02776	P02776	Platelet factor 4	>sp|P02776|PLF4_HUMAN Platelet factor 4 OS=Homo sapiens GN=PF4 PE=1 SV=2	2	1004;1192	11.9	11.9	10.845	101	2.2128E-13	17506000	0.799213	0.885591	0.353326	0.504662	2.2454	1.7854	0.718929	0.799629	0.000476925	YES
	FCAR	P24071-6	P24071-6;P24071;P24071-10;P24071-2;P24071-11;P24071-4;P24071-5;P24071-8;P24071-3;P24071-9	Isoform U02 of Immunoglobulin alpha Fc receptor	>sp|P24071-6|FCAR_HUMAN Isoform U02 of Immunoglobulin alpha Fc receptor OS=Homo sapiens GN=FCAR	2	2103;2593	6.2	6.2	32.629	291	5.761E-07	10954000	0.838681	0.937445	0.749602	0.882301	0.878093	0.737477	1.2112	1.20383	0.00187722	YES
	CR1	E9PDY4	E9PDY4;P17927;Q5SR44;E9PQN4;H0YE06	Complement receptor type 1	>tr|E9PDY4|E9PDY4_HUMAN Complement receptor type 1 OS=Homo sapiens GN=CR1 PE=4 SV=1	13	237;270;274;351;890;891;935;992;1981;1982;2306;2378;2420;2493	19	18.1	272.92	2489	7.5541E-80	35729000	0.833113	0.93827	0.894234	1.01858	1.01952	0.825485	1.05429	1.07847	0.00825262	YES
	CAPZA2	P47755	P47755;P52907;F8W9N7;P47755-2;C9JUG7	F-actin-capping protein subunit alpha-2	>sp|P47755|CAZA2_HUMAN F-actin-capping protein subunit alpha-2 OS=Homo sapiens GN=CAPZA2 PE=1 SV=3	1	1436	3.5	3.5	32.949	286	2.2241E-05	2201400	0.921331	0.996305	1.10121	1.16128	0.930049	0.756335	1.07314	1.10102	0.00608653	YES
	CTSG	P08311	P08311	Cathepsin G	>sp|P08311|CATG_HUMAN Cathepsin G OS=Homo sapiens GN=CTSG PE=1 SV=2	9	152;236;773;1759;1821;1822;2102;2194;2426	37.6	37.6	28.837	255	8.479E-73	375120000	0.962006	1.01343	0.922548	1.09577	1.14774	1.05349	0.915283	0.881199	0.00296672	YES
	LCN2	H9KV70	H9KV70;X6R8F3;P80188;P80188-2	Neutrophil gelatinase-associated lipocalin	>tr|H9KV70|H9KV70_HUMAN Neutrophil gelatinase-associated lipocalin OS=Homo sapiens GN=LCN2 PE=1 SV=1	15	225;554;555;1128;1156;1659;1660;2052;2130;2167;2200;2404;2463;2464;2536	66	66	22.902	200	3.3105E-199	1029600000	0.932864	1.04618	0.844462	0.968735	0.839198	0.674834	1.22179	1.2131	0.00181489	YES
	PADI4	Q9UM07	Q9UM07	Protein-arginine deiminase type-4	>sp|Q9UM07|PADI4_HUMAN Protein-arginine deiminase type-4 OS=Homo sapiens GN=PADI4 PE=1 SV=2	6	212;541;977;1072;1429;1918;2519	10.9	9.8	74.078	663	6.0207E-19	70433000	1.04922	1.05103	0.841626	1.04215	0.906139	0.820228	0.706488	0.757238	0.00368974	YES
	CD59	E9PR17	E9PR17;P13987;E9PNW4	CD59 glycoprotein	>tr|E9PR17|E9PR17_HUMAN CD59 glycoprotein OS=Homo sapiens GN=CD59 PE=1 SV=1	3	62;644;1497	24.6	24.6	14.529	130	2.6636E-18	50268000	0.982779	1.07445	0.96455	1.14868	0.887456	0.706861	0.920313	0.854431	0.0419815	YES
	PLSCR1	O15162	O15162;C9J7K9;O15162-2;C9JE06;C9J9P4;C9J0H3	Phospholipid scramblase 1	>sp|O15162|PLS1_HUMAN Phospholipid scramblase 1 OS=Homo sapiens GN=PLSCR1 PE=1 SV=1	3	1047;2044;2474	12.6	12.6	35.049	318	1.5827E-44	15175000	0.991394	1.07518	0.971063	1.03222	1.01079	0.827097	0.766075	0.779264	0.00173257	YES
	VTN	P04004	P04004	Vitronectin	>sp|P04004|VTNC_HUMAN Vitronectin OS=Homo sapiens GN=VTN PE=1 SV=1	6	433;436;915;1090;1961;2033	15.3	15.3	54.305	478	6.735E-38	23689000	0.989326	1.11936	1.05275	1.21246	1.09386	0.858619	0.972288	0.993304	0.00519408	YES
	ICAM3	P32942	P32942;K7ERN2;K7EP52;K7ERF0	Intercellular adhesion molecule 3	>sp|P32942|ICAM3_HUMAN Intercellular adhesion molecule 3 OS=Homo sapiens GN=ICAM3 PE=1 SV=2	5	171;278;898;2166;2388	7.5	7.5	59.54	547	4.1319E-09	19452000	1.02445	1.17927	0.944438	0.999308	0.966899	0.777877	0.969618	0.941431	0.0264518	YES
	LTF	P02788	P02788;E7ER44;E7EQB2;P02788-2	Lactotransferrin	>sp|P02788|TRFL_HUMAN Lactotransferrin OS=Homo sapiens GN=LTF PE=1 SV=6	61	16;208;233;238;255;282;283;289;310;322;363;400;407;432;476;589;590;636;637;651;652;670;708;777;824;905;906;911;1012;1157;1158;1182;1251;1257;1258;1287;1288;1300;1403;1498;1692;1716;1893;1954;1959;1984;1995;2001;2069;2088;2119;2123;2184;2185;2405;2415;2466;2467;2579;2580;2618	79.6	79.6	78.181	710	0	7459500000	1.14909	1.25687	0.686352	0.818735	0.961253	0.794906	0.991923	1.00626	0.00293944	YES
	MMP9	P14780	P14780	Matrix metalloproteinase-9	>sp|P14780|MMP9_HUMAN Matrix metalloproteinase-9 OS=Homo sapiens GN=MMP9 PE=1 SV=3	30	25;38;202;239;331;624;659;663;712;724;725;923;947;1206;1209;1336;1338;1575;1597;1622;1837;1851;1876;1900;1993;1994;2053;2131;2488;2489	48.8	48.8	78.457	707	0	1361200000	1.21777	1.33955	0.643369	0.776148	0.741457	0.594766	0.989551	0.972961	0.000132372	YES
	CORO1A	P31146	P31146;H3BRY3	Coronin-1A	>sp|P31146|COR1A_HUMAN Coronin-1A OS=Homo sapiens GN=CORO1A PE=1 SV=4	13	7;183;333;857;1189;1225;1256;1318;1321;1474;1912;1926;2423	26.9	26.9	51.026	461	2.5556E-62	182630000	1.19331	1.42683	0.914077	1.07579	0.943676	0.69977	0.783964	0.756212	0.0053747	YES
	ITGAL	P20701-2	P20701-2;P20701;P20701-3	Isoform 2 of Integrin alpha-L	>sp|P20701-2|ITAL_HUMAN Isoform 2 of Integrin alpha-L OS=Homo sapiens GN=ITGAL	2	435;1065	1.3	1.3	134.43	1223	2.0126E-08	1366800	0.88432	0.935858	0.814136	0.924634	0.95169	0.756372	1.35452	1.31881	0.00251424	YES
	ITGB5	P18084	P18084;V9GZ57;V9GYZ1;H7C580	Integrin beta-5	>sp|P18084|ITB5_HUMAN Integrin beta-5 OS=Homo sapiens GN=ITGB5 PE=1 SV=1	1	1357	1.1	1.1	88.053	799	1.3002E-05	13766000	0.982971	1.06201	0.620135	0.732226	1.12784	1.0152	1.40693	1.45929	0.00021743	YES
	SRGN	P10124	P10124	Serglycin	>sp|P10124|SRGN_HUMAN Serglycin OS=Homo sapiens GN=SRGN PE=1 SV=3	2	904;1499	15.2	15.2	17.652	158	2.1202E-08	8376500	0.886021	0.866027	1.03061	1.0815	0.804386	0.676815	0.870523	0.921585	4.71641e-05	YES
	FCER1G	P30273	P30273	High affinity immunoglobulin epsilon receptor subunit gamma	>sp|P30273|FCERG_HUMAN High affinity immunoglobulin epsilon receptor subunit gamma OS=Homo sapiens GN=FCER1G PE=1 SV=1	1	1738	10.5	10.5	9.6674	86	4.1145E-06	5366200	0.79506	0.857295	0.85322	1.05655	1.0967	0.860885	0.900839	0.835066	0.0199051	YES
	HSPB1	P04792	P04792;F8WE04	Heat shock protein beta-1	>sp|P04792|HSPB1_HUMAN Heat shock protein beta-1 OS=Homo sapiens GN=HSPB1 PE=1 SV=2	1	1332	4.9	4.9	22.782	205	0.0017043	1095600	0.781772	0.893928	0.404629	0.388187	1.39112	1.26647	2.0473	2.11026	6.71243e-07	YES
	ILK	Q13418	Q13418;Q13418-2;B7Z1I0	Integrin-linked protein kinase	>sp|Q13418|ILK_HUMAN Integrin-linked protein kinase OS=Homo sapiens GN=ILK PE=1 SV=2	2	640;2522	4.2	4.2	51.419	452	0.0013071	919040	0.72331	1.00498	0.466711	0.567772	2.31127	1.64502	0.973416	0.934736	0.00854382	YES
	CLC	Q05315	Q05315	Galectin-10	>sp|Q05315|LEG10_HUMAN Galectin-10 OS=Homo sapiens GN=CLC PE=1 SV=3	1	620	4.2	4.2	16.453	142	0.082804	10248000	1.02401	1.09655	1.32037	1.51378	0.933702	0.749669	0.563189	0.523601	6.11916e-05	YES
	ATP2C1	P98194-7	P98194-7;P98194-6;P98194-9;P98194-8;P98194-5;P98194-3;P98194;H0Y9V7;P98194-4;E7ERC6;P98194-2;H0Y9S7;H0Y8X9	Isoform 7 of Calcium-transporting ATPase type 2C member 1	>sp|P98194-7|AT2C1_HUMAN Isoform 7 of Calcium-transporting ATPase type 2C member 1 OS=Homo sapiens GN=ATP2C1	1	758	0.8	0.8	107.14	973	0.023763	7562600	0.766656	0.775949	0.789146	0.928632	0.657335	0.553139	0.83115	0.704229	2.28779e-05	YES
	PRG3	Q9Y2Y8	Q9Y2Y8	Proteoglycan 3	>sp|Q9Y2Y8|PRG3_HUMAN Proteoglycan 3 OS=Homo sapiens GN=PRG3 PE=1 SV=2	3	950;1850;2161	11.1	11.1	25.405	225	2.9951E-17	12177000	1.5072	1.28135	1.46095	2.57126	0.698196	0.525793	0.57845	0.475564	0.0150299	YES
	IGHA1	P01876	P01876;P01877	Ig alpha-1 chain C region	>sp|P01876|IGHA1_HUMAN Ig alpha-1 chain C region OS=Homo sapiens GN=IGHA1 PE=1 SV=2	7	295;1978;2165;2236;2286;2513;2587	19.5	19.5	37.654	353	3.198E-37	40475000	0.814033	0.896693	0.731225	0.826947	1.40525	1.23835	1.23151	1.19215	0.000406162	YES
	CD44	P16070	P16070;P16070-5;E7EPC6;P16070-7;P16070-3;P16070-4;P16070-6;P16070-17;P16070-9;P16070-8;P16070-16;P16070-10;P16070-11;P16070-13;P16070-14;P16070-12;P16070-18;H0Y5E4;P16070-15;H0YCV9;H0YDW7;H0YD13;E9PKC6;H0Y2P0;H0YDX6;P16070-19;Q86UZ1	CD44 antigen	>sp|P16070|CD44_HUMAN CD44 antigen OS=Homo sapiens GN=CD44 PE=1 SV=3	3	122;629;2150	3.6	3.6	81.537	742	2.3219E-06	9004400	0.958207	1.0914	0.758616	0.957768	0.999567	0.773976	0.985305	1.03922	0.0414862	YES
	VNN1	O95497	O95497;Q9NY84;F5GYM6;Q9NY84-2;Q9NY84-5	Pantetheinase	>sp|O95497|VNN1_HUMAN Pantetheinase OS=Homo sapiens GN=VNN1 PE=1 SV=2	3	45;937;1504;2602	7.6	6.4	57.011	513	1.3338E-05	11808000	0.563916	0.862343	0.862853	1.02542	0.529364	0.69742	1.29548	1.05522	0.0148363	YES
	SIRPA	P78324-2	P78324-2;P78324;P78324-4;O00241;Q5TFQ8;O00241-2;H9KV29;H3BML4;H3BV43;H3BRP9	Isoform 2 of Tyrosine-protein phosphatase non-receptor type substrate 1	>sp|P78324-2|SHPS1_HUMAN Isoform 2 of Tyrosine-protein phosphatase non-receptor type substrate 1 OS=Homo sapiens GN=SIRPA	3	93;1188;2017	6.7	6.7	55.394	508	2.6795E-09	16778000	0.854192	1.00988	0.865869	0.908017	0.715461	0.778987	1.12855	1.05845	0.0408017	YES
	LCP1	P13796	P13796	Plastin-2	>sp|P13796|PLSL_HUMAN Plastin-2 OS=Homo sapiens GN=LCP1 PE=1 SV=6	10	32;207;501;1038;1063;1361;1517;2158;2469;2487	16.9	16.9	70.288	627	1.7099E-54	43170000	0.737277	0.795241	1.21943	1.52129	1.16314	0.900641	1.01636	0.96341	0.00839417	YES
	IGHG3	P01860	P01860	Ig gamma-3 chain C region	>sp|P01860|IGHG3_HUMAN Ig gamma-3 chain C region OS=Homo sapiens GN=IGHG3 PE=1 SV=2	1	117;566;907;1742;1983;2113	23.9	8	41.287	377	3.5586E-58	17189000	0.615697	0.577736	0.415433	0.45224	1.61985	1.39067	0.408606	0.375532	1.58802e-05	YES
Inflammatory response	CHI3L1	P36222	P36222	Chitinase-3-like protein 1	>sp|P36222|CH3L1_HUMAN Chitinase-3-like protein 1 OS=Homo sapiens GN=CHI3L1 PE=1 SV=2	12	457;499;700;899;910;1076;1351;1561;2120;2180;2214;2436	38.6	38.6	42.625	383	2.6454E-104	45481000	0.988598	1.06736	0.850819	0.974415	0.615888	0.577718	0.81483	0.856792	7.36009e-05	YES
	HSPA6	P17066	P17066;P48741	Heat shock 70 kDa protein 6	>sp|P17066|HSP76_HUMAN Heat shock 70 kDa protein 6 OS=Homo sapiens GN=HSPA6 PE=1 SV=2	1	1444;2315	3.1	1.7	71.027	643	5.0159E-07	1164100	0.592956	0.736517	0.848622	0.912972	1.04172	0.923223	1.65112	1.59581	5.0094e-05	YES
	NPTN	Q9Y639	Q9Y639;F5GZD0;Q9Y639-5;H7BXJ1;Q9Y639-4;Q9UFM8;Q9Y639-1;Q9Y639-3;F5GYM7;H3BU51	Neuroplastin	>sp|Q9Y639|NPTN_HUMAN Neuroplastin OS=Homo sapiens GN=NPTN PE=1 SV=2	2	650;2004	5.3	5.3	44.387	398	0.0012147	4534100	1.00287	1.07556	0.804912	0.908202	0.904366	0.746785	1.07792	1.05414	0.00959775	YES
	LMAN2	Q12907	Q12907;D6RBV2;D6RIU4;D6RDX1;D6RBH1	Vesicular integral-membrane protein VIP36	>sp|Q12907|LMAN2_HUMAN Vesicular integral-membrane protein VIP36 OS=Homo sapiens GN=LMAN2 PE=1 SV=1	4	391;1564;1714;2527	12.9	12.9	40.228	356	1.3089E-15	8344500	0.804891	0.866213	0.756937	0.84567	0.957761	0.829912	1.25885	1.19011	0.00205216	YES
	TIMP2	P16035	P16035;B4DFW2;K7EIX4	Metalloproteinase inhibitor 2	>sp|P16035|TIMP2_HUMAN Metalloproteinase inhibitor 2 OS=Homo sapiens GN=TIMP2 PE=1 SV=2	2	621;2600	6.8	6.8	24.399	220	0.00014555	6576900	0.95422	1.0686	0.826437	1.01855	0.788739	0.650226	1.09809	1.06667	0.00621134	YES
	PHB	P35232	P35232;C9JW96;E9PCW0;E7ESE2;C9JZ20	Prohibitin	>sp|P35232|PHB_HUMAN Prohibitin OS=Homo sapiens GN=PHB PE=1 SV=1	3	494;1897;2384	10.7	10.7	29.804	272	1.4943E-09	2463200	0.771083	0.75776	0.951264	0.864461	1.11126	0.875258	1.34238	1.63482	0.00525188	YES
	PHB2	J3KPX7	J3KPX7;Q99623;F5GY37;F5GWA7;Q99623-2;F5H3X6	Prohibitin-2	>tr|J3KPX7|J3KPX7_HUMAN Prohibitin-2 OS=Homo sapiens GN=PHB2 PE=1 SV=1	2	1366;1621	5.4	5.4	33.402	299	1.4703E-05	888960	0.844134	0.924786	0.89614	0.985888	1.0571	0.919587	1.11698	1.16555	0.0088737	YES
	FRS3	O43559	O43559	Fibroblast growth factor receptor substrate 3	>sp|O43559|FRS3_HUMAN Fibroblast growth factor receptor substrate 3 OS=Homo sapiens GN=FRS3 PE=1 SV=3	1	1849	2	2	54.461	492	0.0033458	37758000	0.674828	0.761998	0.702794	0.83445	0.654453	0.529563	0.571644	0.536043	1.52651e-06	YES
	GNG2	G3V2N0	G3V2N0;G3V3J9;P59768;P46019;J3KPP4;O95232;B4DJ96;G3V415;G3V2C9	Guanine nucleotide-binding protein subunit gamma	>tr|G3V2N0|G3V2N0_HUMAN Guanine nucleotide-binding protein subunit gamma OS=Homo sapiens GN=GNG2 PE=1 SV=1	3	483;1227;1552	20.9	20.9	12.386	110	6.1128E-08	10535000	1.04073	1.10262	0.8685	1.09116	0.917209	0.832094	0.802992	0.696646	0.0105057	YES
	PTPN6	P29350-4	P29350-4;P29350-3;P29350;P29350-2	Isoform 4 of Tyrosine-protein phosphatase non-receptor type 6	>sp|P29350-4|PTN6_HUMAN Isoform 4 of Tyrosine-protein phosphatase non-receptor type 6 OS=Homo sapiens GN=PTPN6	2	56;853	3.5	3.5	70.13	624	4.7233E-08	1963000	0.979513	1.03085	1.14602	1.38906	0.98159	0.813318	0.753061	0.758348	0.0099476	YES
	S100A4	P26447	P26447	Protein S100-A4	>sp|P26447|S10A4_HUMAN Protein S100-A4 OS=Homo sapiens GN=S100A4 PE=1 SV=1	1	548	7.9	7.9	11.728	101	0.019976	1315300	0.755175	0.855763	0.753409	0.830528	1.07223	0.919148	1.56423	1.54602	0.000139696	YES
	MMP25	Q9NPA2	Q9NPA2	Matrix metalloproteinase-25	>sp|Q9NPA2|MMP25_HUMAN Matrix metalloproteinase-25 OS=Homo sapiens GN=MMP25 PE=1 SV=1	1	788	1.2	1.2	62.553	562	0.031106	3009600	1.04129	1.17357	1.00274	1.05744	0.856443	0.77114	0.836439	0.849548	0.00120192	YES
Cytokine release-associated	CYBA	P13498	P13498	Cytochrome b-245 light chain	>sp|P13498|CY24A_HUMAN Cytochrome b-245 light chain OS=Homo sapiens GN=CYBA PE=1 SV=3	5	579;785;786;1339;1862	22.6	22.6	21.012	195	4.333E-09	92048000	1.08046	1.15177	0.731313	0.903604	0.918174	0.787526	0.903871	0.944966	0.0116095	YES
	NLRP1	Q9C000	Q9C000;Q9C000-4;Q9C000-2;Q9C000-3;Q9C000-5;I3L2G5;Q9C000-6	NACHT, LRR and PYD domains-containing protein 1	>sp|Q9C000|NALP1_HUMAN NACHT, LRR and PYD domains-containing protein 1 OS=Homo sapiens GN=NLRP1 PE=1 SV=1	1	1482	0.5	0.5	165.86	1473	0.03205	1929300	0.97908	1.04228	1.00254	1.18244	0.881888	0.746232	0.880367	0.918737	0.0259601	YES
	FGG	P02679	P02679;P02679-2;C9JC84;C9JEU5	Fibrinogen gamma chain	>sp|P02679|FIBG_HUMAN Fibrinogen gamma chain OS=Homo sapiens GN=FGG PE=1 SV=3	14	138;139;166;241;301;418;666;1053;1233;1240;1310;1311;1532;1619;1766;1873;1931;1932;2245;2296;2297;2298;2316;2345;2585	45.7	26.7	51.511	453	2.7533E-207	1655600000	0.223226	0.336444	0.267732	0.419324	4.33577	3.59741	0.351602	0.508013	2.2449e-05	YES
	HSPA9	P38646	P38646	Stress-70 protein, mitochondrial	>sp|P38646|GRP75_HUMAN Stress-70 protein, mitochondrial OS=Homo sapiens GN=HSPA9 PE=1 SV=2	8	136;153;557;595;1165;1612;1751;2186;2412	12.5	11.5	73.68	679	9.4396E-28	25987000	0.636258	0.744493	0.700298	0.952927	1.05678	0.840974	1.62138	1.57177	0.00152494	YES
	GRN	P28799	P28799;K7EKL3;P28799-2;P28799-3	Granulins	>sp|P28799|GRN_HUMAN Granulins OS=Homo sapiens GN=GRN PE=1 SV=2	8	219;266;422;1492;1817;1818;2091;2354	20.4	20.4	63.544	593	1.9734E-157	238180000	0.946778	1.08817	0.986394	1.09541	0.881374	0.766938	0.902717	0.919711	0.0151909	YES
	CRP	P02741	P02741;Q5VVP7;P02741-2	C-reactive protein	>sp|P02741|CRP_HUMAN C-reactive protein OS=Homo sapiens GN=CRP PE=1 SV=1	3	47;1151;1949	8.5	8.5	25.038	224	2.5899E-06	21976000	0.765594	0.898879	1.02285	1.10354	1.19247	0.904959	1.15568	1.05888	0.045619	YES
	LRG1	P02750	P02750	Leucine-rich alpha-2-glycoprotein	>sp|P02750|A2GL_HUMAN Leucine-rich alpha-2-glycoprotein OS=Homo sapiens GN=LRG1 PE=1 SV=2	1	365	2.9	2.9	38.177	347	0.0071537	889950	0.856027	0.847476	0.909618	1.07731	0.91555	0.726791	1.16404	1.20403	0.0115328	YES
	EPX	P11678	P11678	Eosinophil peroxidase	>sp|P11678|PERE_HUMAN Eosinophil peroxidase OS=Homo sapiens GN=EPX PE=1 SV=2	22	193;300;315;334;661;809;874;1034;1046;1096;1102;1138;1284;1461;1688;1705;1792;1920;1927;1942;1953;1974;2092;2110;2227;2511;2516	34.1	28.8	81.04	715	3.6509E-157	91457000	0.872418	0.965248	1.05243	1.28221	1.02651	0.818621	0.813537	0.795638	0.000116692	YES
	AZU1	P20160	P20160	Azurocidin	>sp|P20160|CAP7_HUMAN Azurocidin OS=Homo sapiens GN=AZU1 PE=1 SV=3	9	277;437;733;821;901;969;1808;1878;1924	57.4	57.4	26.885	251	3.0953E-176	852080000	1.10696	1.22895	0.891712	1.02818	0.884485	0.78369	0.829672	0.789047	0.0018099	YES
	VIM	P08670	P08670;B0YJC4	Vimentin	>sp|P08670|VIME_HUMAN Vimentin OS=Homo sapiens GN=VIM PE=1 SV=4	34	390;485;529;530;599;600;622;625;632;633;681;934;1077;1078;1214;1353;1412;1475;1476;1478;1595;1718;1883;1884;1895;1896;1951;1952;2064;2094;2226;2284;2317;2322	50.4	50.4	53.651	466	0	1456800000	1.25251	1.36255	1.09841	1.24787	0.94329	0.796196	0.92609	0.885183	0.000395695	YES
	RTN4	Q9NQC3	Q9NQC3;Q9NQC3-6;F8WAM4;Q9NQC3-4;Q9NQC3-5;Q9NQC3-2;F8W914;H7C106;Q9NQC3-3	Reticulon-4	>sp|Q9NQC3|RTN4_HUMAN Reticulon-4 OS=Homo sapiens GN=RTN4 PE=1 SV=2	2	204;985	2.5	2.5	129.93	1192	5.1568E-14	20463000	1.02755	1.11357	0.892749	0.988234	1.48932	1.37752	0.759626	0.593401	0.00101524	YES
Apoptosis-related	ARL6IP5	O75915	O75915;F8WF33;C9JQU6;F8WF90	PRA1 family protein 3	>sp|O75915|PRAF3_HUMAN PRA1 family protein 3 OS=Homo sapiens GN=ARL6IP5 PE=1 SV=1	1	198	5.9	5.9	21.614	188	0.00044484	1457500	0.970743	1.14201	0.678362	0.69462	1.44001	1.18453	0.87921	0.995046	0.0038773	YES
	KRT2	P35908	P35908	Keratin, type II cytoskeletal 2 epidermal	>sp|P35908|K22E_HUMAN Keratin, type II cytoskeletal 2 epidermal OS=Homo sapiens GN=KRT2 PE=1 SV=2	1	421	1.4	1.4	65.432	639	0.008041	13569000	0.735948	0.819931	1.17977	1.3581	1.18771	0.97375	1.00598	1.03192	0.0144577	YES
	VDAC2	P45880-1	P45880-1;P45880;P45880-2;B4DKM5;Q5JSD1;Q5JSD2	Isoform 1 of Voltage-dependent anion-selective channel protein 2	>sp|P45880-1|VDAC2_HUMAN Isoform 1 of Voltage-dependent anion-selective channel protein 2 OS=Homo sapiens GN=VDAC2	4	662;794;1536;2490;2517	18.4	16.5	33.371	309	1.3681E-17	4997800	0.699429	0.774965	0.771646	0.894751	1.1821	0.948497	1.25452	1.30471	0.00486108	YES
	RBM5	P52756	P52756	RNA-binding protein 5	>sp|P52756|RBM5_HUMAN RNA-binding protein 5 OS=Homo sapiens GN=RBM5 PE=1 SV=2	1	1229	0.9	0.9	92.153	815	0.041113	43108000	0.961703	1.10918	0.791215	0.838568	1.17357	1.08498	0.559827	0.583152	0.00022538	YES
	DAD1	P61803	P61803;F5GXX5;F5H895	Dolichyl-diphosphooligosaccharide--protein glycosyltransferase subunit DAD1	>sp|P61803|DAD1_HUMAN Dolichyl-diphosphooligosaccharide--protein glycosyltransferase subunit DAD1 OS=Homo sapiens GN=DAD1 PE=1 SV=3	2	20;677	19.5	19.5	12.497	113	1.1461E-09	4274300	0.76325	0.860547	0.784099	0.937382	0.978603	0.830617	1.22059	1.15872	0.00708254	YES
	PPIF	P30405	P30405;H0Y548;Q2YDB7;R4GN99	Peptidyl-prolyl cis-trans isomerase F, mitochondrial	>sp|P30405|PPIF_HUMAN Peptidyl-prolyl cis-trans isomerase F, mitochondrial OS=Homo sapiens GN=PPIF PE=1 SV=1	5	101;697;1196;1203;2459	19.8	19.8	22.04	207	4.1382E-06	8254400	0.78384	0.767691	0.723281	0.695951	1.43442	1.48752	0.97758	1.02477	4.16769e-05	YES
	LMNA	P02545-4	P02545-4	Isoform 4 of Prelamin-A/C	>sp|P02545-4|LMNA_HUMAN Isoform 4 of Prelamin-A/C OS=Homo sapiens GN=LMNA	1	1213;1603	3.5	1.9	63.892	574	0.00032282	2298500	0.859703	1.0014	0.585974	0.671909	0.613155	0.415783	0.818996	0.842671	3.03552e-06	YES
	LGALS1	P09382	P09382	Galectin-1	>sp|P09382|LEG1_HUMAN Galectin-1 OS=Homo sapiens GN=LGALS1 PE=1 SV=2	1	2016	5.9	5.9	14.716	135	0.0082941	682140	0.78284	0.836341	0.690915	0.66179	1.11738	1.08733	1.43111	1.50449	6.18263e-07	YES
	C19orf10	M0QYN0	M0QYN0;Q969H8;M0QXF7	UPF0556 protein C19orf10	>tr|M0QYN0|M0QYN0_HUMAN UPF0556 protein C19orf10 OS=Homo sapiens GN=C19orf10 PE=1 SV=1	2	581;2129	12.7	12.7	20.387	189	3.0994E-16	6600200	0.640512	0.618805	0.543012	0.516342	1.01218	0.848912	1.67453	1.96618	0.000151672	YES
	HM13	Q8TCT9-2	Q8TCT9-2;Q8TCT9-4;Q8TCT9;Q8TCT9-5	Isoform 2 of Minor histocompatibility antigen H13	>sp|Q8TCT9-2|HM13_HUMAN Isoform 2 of Minor histocompatibility antigen H13 OS=Homo sapiens GN=HM13	1	1553	2.3	2.3	46.825	426	0.0033329	1019200	0.748941	0.807591	0.750716	0.820839	0.887149	0.827349	1.32739	1.36809	9.56351e-05	YES
	VDAC1	P21796	P21796;C9JI87	Voltage-dependent anion-selective channel protein 1	>sp|P21796|VDAC1_HUMAN Voltage-dependent anion-selective channel protein 1 OS=Homo sapiens GN=VDAC1 PE=1 SV=2	7	662;954;1529;1535;2397;2439;2528;2597	32.5	30.4	30.772	283	6.8172E-29	24231000	0.62812	0.769161	0.74125	0.996182	1.07122	0.830741	1.3301	1.26745	0.0180035	YES
	HSPD1	P10809	P10809	60 kDa heat shock protein, mitochondrial	>sp|P10809|CH60_HUMAN 60 kDa heat shock protein, mitochondrial OS=Homo sapiens GN=HSPD1 PE=1 SV=2	12	11;143;229;230;304;834;955;1033;1190;1505;2215;2432	19.4	19.4	61.054	573	4.2437E-43	47819000	0.706507	0.800584	0.727561	0.867307	1.0455	0.817428	1.52218	1.52127	0.000801181	YES
	SFPQ	P23246	P23246;P23246-2	Splicing factor, proline- and glutamine-rich	>sp|P23246|SFPQ_HUMAN Splicing factor, proline- and glutamine-rich OS=Homo sapiens GN=SFPQ PE=1 SV=2	10	137;795;843;844;1118;1347;1348;1813;2043;2559	10.9	10.9	76.149	707	1.4554E-31	36273000	0.891841	0.971332	0.997242	1.1724	1.07691	0.911705	1.11288	1.04869	0.0287378	YES
	EIF5A	I3L504	I3L504;P63241-2;P63241;I3L397;Q6IS14;Q9GZV4;C9J4W5;C9J7B5;F8WCJ1	Eukaryotic translation initiation factor 5A-1	>tr|I3L504|I3L504_HUMAN Eukaryotic translation initiation factor 5A-1 OS=Homo sapiens GN=EIF5A PE=1 SV=1	4	481;1134;1467;1690	14.5	14.5	20.503	186	1.4054E-07	11880000	0.820234	0.914698	0.885768	1.07271	1.20964	1.06453	1.03701	1.01801	0.00761557	YES
	PRDX3	P30048	P30048;P30048-2	Thioredoxin-dependent peroxide reductase, mitochondrial	>sp|P30048|PRDX3_HUMAN Thioredoxin-dependent peroxide reductase, mitochondrial OS=Homo sapiens GN=PRDX3 PE=1 SV=3	4	373;442;864;929	17.2	17.2	27.692	256	1.5642E-19	42916000	0.806568	0.68821	0.863599	1.07849	0.891543	0.836851	1.34352	1.3619	0.0023814	YES
	HSP90B1	P14625	P14625	Endoplasmin	>sp|P14625|ENPL_HUMAN Endoplasmin OS=Homo sapiens GN=HSP90B1 PE=1 SV=1	22	150;203;347;348;451;464;488;588;597;609;627;710;858;859;1167;1385;1713;1963;2026;2030;2163;2582	20.3	20.3	92.468	803	3.4829E-71	368510000	0.707581	0.777586	0.778691	0.927324	0.946418	0.796514	1.41523	1.40058	0.000473399	YES
	PDIA3	H7BZJ3	H7BZJ3	Protein disulfide-isomerase A3 (Fragment)	>tr|H7BZJ3|H7BZJ3_HUMAN Protein disulfide-isomerase A3 (Fragment) OS=Homo sapiens GN=PDIA3 PE=1 SV=1	1	326;847;1023;1996;2305;2566	47.2	11.4	13.519	123	9.3113E-43	19574000	0.794445	0.78177	0.666399	0.892087	0.875911	0.697047	1.19216	1.24437	0.000401049	YES
	PRDX2	P32119	P32119	Peroxiredoxin-2	>sp|P32119|PRDX2_HUMAN Peroxiredoxin-2 OS=Homo sapiens GN=PRDX2 PE=1 SV=5	3	863;1508;1833;2115	17.7	12.1	21.892	198	1.6662E-12	21353000	0.66411	0.795003	0.644111	0.780731	0.884418	0.733314	2.45182	2.22515	1.53055e-05	YES
	SLC25A5	P05141	P05141;P12236;P12235;I7HJJ0	ADP/ATP translocase 2	>sp|P05141|ADT2_HUMAN ADP/ATP translocase 2 OS=Homo sapiens GN=SLC25A5 PE=1 SV=7	7	13;570;895;1283;1633;1828;2555	21.5	21.5	32.852	298	3.4018E-26	54369000	0.707293	0.80206	0.718215	0.783941	1.15599	1.03937	1.46431	1.46895	7.50933e-05	YES
	OLFM4	Q6UX06	Q6UX06	Olfactomedin-4	>sp|Q6UX06|OLFM4_HUMAN Olfactomedin-4 OS=Homo sapiens GN=OLFM4 PE=1 SV=1	6	447;807;886;1397;1418;1556	10.4	10.4	57.279	510	1.4185E-23	127750000	0.796421	0.808585	1.48163	1.73353	0.657681	0.589298	0.872761	0.846059	8.9027e-05	YES
	P4HB	P07237	P07237;H7BZ94;F5H8J2;I3L398	Protein disulfide-isomerase	>sp|P07237|PDIA1_HUMAN Protein disulfide-isomerase OS=Homo sapiens GN=P4HB PE=1 SV=3	29	99;423;449;450;562;984;1019;1068;1069;1126;1168;1173;1261;1393;1395;1683;1684;1686;1725;1726;1838;2068;2124;2134;2181;2205;2206;2576;2599	41.3	41.3	57.116	508	2.3852E-149	980600000	0.758046	0.821544	0.827489	0.986445	0.923823	0.767814	1.44565	1.42398	0.000707095	YES
	LAMP1	P11279	P11279;B4DWL3	Lysosome-associated membrane glycoprotein 1	>sp|P11279|LAMP1_HUMAN Lysosome-associated membrane glycoprotein 1 OS=Homo sapiens GN=LAMP1 PE=1 SV=3	3	118;2263;2468	6.5	6.5	44.882	417	5.2555E-22	38173000	0.910678	0.999025	0.851948	0.989796	0.927255	0.725387	1.06379	1.05525	0.0345202	YES
	LMNB1	P20700	P20700;E9PBF6	Lamin-B1	>sp|P20700|LMNB1_HUMAN Lamin-B1 OS=Homo sapiens GN=LMNB1 PE=1 SV=2	11	91;102;252;275;276;619;1106;1171;1213;1827;1836;2066	18.4	16.9	66.408	586	6.8283E-57	60109000	0.930751	1.09107	1.07402	1.35091	1.17407	0.9234	0.889122	0.862444	0.0304378	YES
	LITAF	Q99732	Q99732;I3L1H3	Lipopolysaccharide-induced tumor necrosis factor-alpha factor	>sp|Q99732|LITAF_HUMAN Lipopolysaccharide-induced tumor necrosis factor-alpha factor OS=Homo sapiens GN=LITAF PE=1 SV=2	1	112	4.3	4.3	17.107	161	0.021058	18514000	1.18088	1.264	0.863859	0.985906	0.983104	0.803223	0.67057	0.695732	0.000925774	YES
	ERO1L	Q96HE7	Q96HE7;G3V2H0	ERO1-like protein alpha	>sp|Q96HE7|ERO1A_HUMAN ERO1-like protein alpha OS=Homo sapiens GN=ERO1L PE=1 SV=2	6	638;1073;1086;1413;1494;1624	12.2	12.2	54.392	468	1.2784E-17	10423000	0.877041	0.95322	0.851225	1.00352	0.807179	0.635052	1.25195	1.18865	0.00306515	YES
Metabolism-related	SSR4	P51571	P51571;A6NLM8	Translocon-associated protein subunit delta	>sp|P51571|SSRD_HUMAN Translocon-associated protein subunit delta OS=Homo sapiens GN=SSR4 PE=1 SV=1	1	647	6.4	6.4	18.998	173	4.0543E-12	1809800	0.646432	0.729453	0.740933	0.898043	1.03595	0.899479	1.42884	1.47199	0.00053971	YES
	ITGB3	P05106	P05106;H3BM21;P05106-3;P05106-2;B4DTY9;I3L4X8	Integrin beta-3	>sp|P05106|ITB3_HUMAN Integrin beta-3 OS=Homo sapiens GN=ITGB3 PE=1 SV=2	8	268;382;474;714;1674;2247;2371;2544	11.3	11.3	87.057	788	1.7991E-54	31554000	0.672796	0.738862	0.332649	0.369332	2.31494	2.15747	0.909278	0.889045	5.10588e-07	YES
	GANAB	Q14697	Q14697;F5H6X6;Q14697-2;E9PKU7	Neutral alpha-glucosidase AB	>sp|Q14697|GANAB_HUMAN Neutral alpha-glucosidase AB OS=Homo sapiens GN=GANAB PE=1 SV=3	9	41;324;656;715;826;870;1314;1631;2422	11.2	11.2	106.87	944	1.7974E-60	40626000	0.826795	0.894159	0.824111	0.862628	1.04506	0.80934	1.25248	1.35957	0.0198426	YES
	ATP5G2	Q06055-2	Q06055-2;Q06055-3;P48201;Q06055;P05496;E7EPU7;E7EQ97;D6R9H7;I3L0Y5	Isoform 2 of ATP synthase F(0) complex subunit C2, mitochondrial	>sp|Q06055-2|AT5G2_HUMAN Isoform 2 of ATP synthase F(0) complex subunit C2, mitochondrial OS=Homo sapiens GN=ATP5G2	1	339	3.5	3.5	20.513	198	0.018295	6235100	0.584398	0.605038	0.360646	0.38886	0.932021	0.691778	2.91398	3.15027	1.20238e-06	YES
	MTRR	Q9UBK8	Q9UBK8;Q9UBK8-2	Methionine synthase reductase	>sp|Q9UBK8|MTRR_HUMAN Methionine synthase reductase OS=Homo sapiens GN=MTRR PE=1 SV=3	1	2202	0.8	0.8	80.409	725	0.083294	19464000	0.78928	0.790073	1.09335	1.18501	0.939572	0.786497	1.14698	1.39553	0.0118205	YES
	ACAT1	P24752	P24752;H0YEL7	Acetyl-CoA acetyltransferase, mitochondrial	>sp|P24752|THIL_HUMAN Acetyl-CoA acetyltransferase, mitochondrial OS=Homo sapiens GN=ACAT1 PE=1 SV=1	3	466;925;1320	8	8	45.199	427	1.1097E-09	6440100	0.818297	0.862358	0.894474	0.952336	1.00604	0.794839	1.19793	1.21417	0.0114089	YES
	ALDH2	P05091	P05091;P05091-2;F8VP50	Aldehyde dehydrogenase, mitochondrial	>sp|P05091|ALDH2_HUMAN Aldehyde dehydrogenase, mitochondrial OS=Homo sapiens GN=ALDH2 PE=1 SV=2	5	2;1289;2168;2193;2456	10.3	10.3	56.381	517	1.3309E-11	6967400	0.701604	0.804456	0.721502	0.861242	1.00417	0.891359	1.62977	1.5671	0.000134091	YES
	MYO1F	O00160	O00160	Unconventional myosin-If	>sp|O00160|MYO1F_HUMAN Unconventional myosin-If OS=Homo sapiens GN=MYO1F PE=1 SV=3	3	1123;1685;2447	3	3	124.84	1098	1.0771E-27	7992500	1.13144	1.3083	0.873852	1.12343	0.887649	0.69505	0.918124	0.821542	0.0255133	YES
	AK1	Q5T9B7	Q5T9B7;P00568	Adenylate kinase isoenzyme 1	>tr|Q5T9B7|Q5T9B7_HUMAN Adenylate kinase isoenzyme 1 OS=Homo sapiens GN=AK1 PE=1 SV=1	1	1226	3.8	3.8	23.411	210	0.048162	12241000	0.949145	0.834153	1.23881	1.71958	1.39882	1.19319	0.663008	0.587964	0.0124321	YES
	ATP5F1	P24539	P24539;Q5QNZ2	ATP synthase F(0) complex subunit B1, mitochondrial	>sp|P24539|AT5F1_HUMAN ATP synthase F(0) complex subunit B1, mitochondrial OS=Homo sapiens GN=ATP5F1 PE=1 SV=2	3	247;995;2087	8.6	8.6	28.908	256	2.7731E-06	14268000	0.909147	0.855227	0.643701	0.715467	1.0816	0.949771	1.44002	1.40309	0.000274192	YES
	DDX17	H3BLZ8	H3BLZ8;Q92841;C9JMU5;Q92841-2;Q92841-3;Q92841-1	Probable ATP-dependent RNA helicase DDX17	>tr|H3BLZ8|H3BLZ8_HUMAN Probable ATP-dependent RNA helicase DDX17 OS=Homo sapiens GN=DDX17 PE=1 SV=1	1	1380;1617	2.7	1.2	80.439	731	1.9801E-07	4184900	0.767287	0.764912	0.741751	0.854296	0.906072	1.00793	1.65422	1.61966	4.41907e-05	YES
	EIF4A2	Q14240-2	Q14240-2;Q14240;P60842;E7EQG2;P60842-2;J3KT12;Q9NZE6;J3QS69;J3QL43;J3KTB5;J3KSZ0;J3QR64;J3QLN6;J3KTN0	Isoform 2 of Eukaryotic initiation factor 4A-II	>sp|Q14240-2|IF4A2_HUMAN Isoform 2 of Eukaryotic initiation factor 4A-II OS=Homo sapiens GN=EIF4A2	1	1598	3.2	3.2	46.489	408	7.308E-06	457040	0.77672	1.04579	0.985303	1.37486	1.13248	1.07893	1.34406	1.60241	0.0309869	YES
	SLC35A5	Q9BS91	Q9BS91;H7BXF8;F8WDF8	Probable UDP-sugar transporter protein SLC35A5	>sp|Q9BS91|S35A5_HUMAN Probable UDP-sugar transporter protein SLC35A5 OS=Homo sapiens GN=SLC35A5 PE=1 SV=2	1	2218	2.1	2.1	48.5	424	0.0051147	5732900	1.35512	1.41463	0.818701	0.920324	0.822881	0.730689	0.986669	0.984187	0.000201455	YES
	SLC3A2	P08195-4	P08195-4;J3KPF3;P08195;F5GZS6;P08195-3;P08195-2;H0YFS2;F5H0E2	Isoform 4 of 4F2 cell-surface antigen heavy chain	>sp|P08195-4|4F2_HUMAN Isoform 4 of 4F2 cell-surface antigen heavy chain OS=Homo sapiens GN=SLC3A2	2	882;1028	4.2	4.2	71.122	661	0.00093026	1180300	0.766949	0.653373	0.693465	0.914418	0.911643	0.660632	1.49579	1.57812	0.00180796	YES
	CHIT1	Q13231	Q13231;G5EA51;Q13231-4;Q13231-3;Q13231-2;D6REY1	Chitotriosidase-1	>sp|Q13231|CHIT1_HUMAN Chitotriosidase-1 OS=Homo sapiens GN=CHIT1 PE=1 SV=1	3	21;727;1388	8.6	8.6	51.681	466	4.6804E-12	1590200	1.24033	1.34303	1.09864	1.25202	1.02255	0.752751	0.606773	0.657328	0.00108469	YES
	NPC2	G3V3D1	G3V3D1;E7EMS2;G3V3E8;H0YIZ1;P61916;J3KMY5;B4DQV7;G3V2V8	Epididymal secretory protein E1 (Fragment)	>tr|G3V3D1|G3V3D1_HUMAN Epididymal secretory protein E1 (Fragment) OS=Homo sapiens GN=NPC2 PE=1 SV=1	2	2008;2021	7.2	7.2	23.699	221	0.00018987	13639000	0.717524	0.785332	0.651013	0.843003	0.695291	0.608044	1.1001	1.07434	1.6613e-05	YES
	DHCR7	Q9UBM7	Q9UBM7;E9PM00;H0YE57;E9PJ54;E9PIP9;E9PQ71;E9PRL8;E9PLZ2	7-dehydrocholesterol reductase	>sp|Q9UBM7|DHCR7_HUMAN 7-dehydrocholesterol reductase OS=Homo sapiens GN=DHCR7 PE=1 SV=1	2	1506;2359	4.2	4.2	54.489	475	0.0003701	2440700	0.717823	0.752197	0.708328	0.935606	0.917454	0.824165	1.0878	1.04226	0.000973062	YES
	ESCO1	Q5FWF5	Q5FWF5;Q5FWF5-2;REV__Q495X7	N-acetyltransferase ESCO1	>sp|Q5FWF5|ESCO1_HUMAN N-acetyltransferase ESCO1 OS=Homo sapiens GN=ESCO1 PE=1 SV=3	1	1269	0.7	0.7	94.982	840	0.05193	51664000	0.381479	0.470563	0.546682	0.674289	3.72735	3.30193	0.361235	0.456726	2.39111e-06	YES
	TUBB	P07437	P07437;Q5JP53;Q5ST81;Q13885;Q9BVA1	Tubulin beta chain	>sp|P07437|TBB5_HUMAN Tubulin beta chain OS=Homo sapiens GN=TUBB PE=1 SV=2	1	132;606;698;1089;1115;1374;1745	19.1	3.4	49.67	444	2.4032E-26	28221000	0.685177	0.820535	0.745722	0.861549	1.47252	1.1743	1.30262	1.1098	0.0036213	YES
	RNH1	P13489	P13489	Ribonuclease inhibitor	>sp|P13489|RINI_HUMAN Ribonuclease inhibitor OS=Homo sapiens GN=RNH1 PE=1 SV=2	7	536;553;1326;1473;2224;2398;2482	20.2	20.2	49.973	461	6.8044E-36	9156100	0.564231	0.957252	1.13018	0.931429	1.14744	0.987185	1.1582	1.16823	0.0386504	YES
	NCF1B	A6NI72	A6NI72;P14598;A8MVU1;P14598-2;C9J155	Putative neutrophil cytosol factor 1B	>sp|A6NI72|NCF1B_HUMAN Putative neutrophil cytosol factor 1B OS=Homo sapiens GN=NCF1B PE=5 SV=2	5	267;726;1055;1248;1787	13.6	13.6	44.816	391	9.0847E-08	21181000	1.20422	1.33207	0.958727	1.1675	0.971709	0.729502	0.690323	0.657879	0.00639426	YES
	H2AFY	O75367	O75367;O75367-3;O75367-2	Core histone macro-H2A.1	>sp|O75367|H2AY_HUMAN Core histone macro-H2A.1 OS=Homo sapiens GN=H2AFY PE=1 SV=4	1	2046	1.9	1.9	39.617	372	0.027754	5127900	0.907357	0.995524	1.32909	1.51471	1.24257	1.07361	0.822377	0.833891	0.000714531	YES
	H1FX	Q92522	Q92522	Histone H1x	>sp|Q92522|H1X_HUMAN Histone H1x OS=Homo sapiens GN=H1FX PE=1 SV=1	2	1144;1272	8	8	22.487	213	3.829E-09	11931000	0.840385	0.941395	1.03394	1.15749	1.59166	1.15328	0.759992	0.884811	0.0182533	YES
	TIGD2	Q4W5G0	Q4W5G0	Tigger transposable element-derived protein 2	>sp|Q4W5G0|TIGD2_HUMAN Tigger transposable element-derived protein 2 OS=Homo sapiens GN=TIGD2 PE=2 SV=1	1	60	1.1	1.1	59.623	525	0.036154	303240000	0.344198	0.345184	0.354606	0.385377	3.7198	3.94224	0.503387	0.369973	5.01444e-08	YES
	SNAPC4	Q5SXM2	Q5SXM2	snRNA-activating protein complex subunit 4	>sp|Q5SXM2|SNPC4_HUMAN snRNA-activating protein complex subunit 4 OS=Homo sapiens GN=SNAPC4 PE=1 SV=1	1	753	0.5	0.5	159.43	1469	0.019771	12241000	0.901035	0.956532	0.807043	0.927	1.4475	1.29768	0.92488	0.863399	0.000781105	YES
	XRCC5	P13010	P13010	X-ray repair cross-complementing protein 5	>sp|P13010|XRCC5_HUMAN X-ray repair cross-complementing protein 5 OS=Homo sapiens GN=XRCC5 PE=1 SV=3	4	234;841;978;2209	5.6	5.6	82.704	732	1.5222E-07	3546700	0.769856	0.86426	1.054	1.16801	1.232	0.99881	1.32425	1.24464	0.00516828	YES
	CKAP4	Q07065	Q07065	Cytoskeleton-associated protein 4	>sp|Q07065|CKAP4_HUMAN Cytoskeleton-associated protein 4 OS=Homo sapiens GN=CKAP4 PE=1 SV=2	5	319;869;1487;1794;1877	7.1	7.1	66.022	602	2.9037E-21	12195000	0.86915	0.757254	0.846282	0.866518	0.756159	0.731679	1.55048	1.66788	1.58935e-05	YES
	SSR1	C9IZQ1	C9IZQ1;E9PAL7;P43307;C9J5W0;C9J3L8;F5H5Y2;P43307-2	Translocon-associated protein subunit alpha	>tr|C9IZQ1|C9IZQ1_HUMAN Translocon-associated protein subunit alpha OS=Homo sapiens GN=SSR1 PE=1 SV=1	2	690;930	7.7	7.7	33.887	298	0.00013497	1202500	0.540322	0.776004	0.764885	0.487581	0.679858	0.568542	1.72616	1.96868	0.000680803	YES
	ERLIN1	O75477	O75477	Erlin-1	>sp|O75477|ERLN1_HUMAN Erlin-1 OS=Homo sapiens GN=ERLIN1 PE=1 SV=1	1	1119;1539;2122	9.5	2.6	38.925	346	7.1969E-23	8922100	0.806599	0.94711	0.845476	0.961439	0.906301	0.756091	1.16671	1.17314	0.00938702	YES
	SAA1	E9PQD6	E9PQD6;P0DJI8;P0DJI9;G3V1D9;P0DJI9-2;E9PR14	Serum amyloid protein A(4-101)	>tr|E9PQD6|E9PQD6_HUMAN Serum amyloid protein A(4-101) OS=Homo sapiens GN=SAA1 PE=4 SV=1	1	2010	11.5	11.5	13.546	122	0.0010572	313900	0.79247	0.97335	1.42523	1.57357	0.685817	0.711588	1.46571	1.1784	0.00122091	YES
	PRG2	P13727	P13727;A6XMW0	Bone marrow proteoglycan	>sp|P13727|PRG2_HUMAN Bone marrow proteoglycan OS=Homo sapiens GN=PRG2 PE=1 SV=2	6	713;816;1468;1908;1939;2062	20.3	20.3	25.205	222	1.4514E-31	33475000	1.07157	1.20202	0.984031	1.04465	0.954834	0.91257	0.937323	0.70574	0.000203681	YES
	MANF	P55145	P55145	Mesencephalic astrocyte-derived neurotrophic factor	>sp|P55145|MANF_HUMAN Mesencephalic astrocyte-derived neurotrophic factor OS=Homo sapiens GN=MANF PE=1 SV=3	3	409;743;1199	12.1	12.1	20.7	182	7.8129E-05	15797000	0.631972	0.707038	0.757135	0.866817	1.01325	0.828139	1.3118	1.37197	0.000388145	YES
	APOA1	P02647	P02647;F8W696	Apolipoprotein A-I	>sp|P02647|APOA1_HUMAN Apolipoprotein A-I OS=Homo sapiens GN=APOA1 PE=1 SV=1	3	1409;1518;2521	12	12	30.777	267	8.5326E-07	3617200	0.822895	0.829361	0.613299	0.781594	1.51765	1.31676	1.25015	1.2549	0.000228545	YES
	PLBD1	Q6P4A8	Q6P4A8	Phospholipase B-like 1	>sp|Q6P4A8|PLBL1_HUMAN Phospholipase B-like 1 OS=Homo sapiens GN=PLBD1 PE=1 SV=2	12	480;772;962;1367;1458;1891;2149;2251;2294;2406;2434;2481	21.7	21.7	63.254	553	4.5514E-72	75593000	0.901881	1.03195	0.659196	0.803556	0.939166	0.760097	0.879743	0.946005	0.00139341	YES
	HSD17B4	P51659	P51659;P51659-2;P51659-3;E7EWE5;E7ET17;G5E9S2;E7EPL9	Peroxisomal multifunctional enzyme type 2	>sp|P51659|DHB4_HUMAN Peroxisomal multifunctional enzyme type 2 OS=Homo sapiens GN=HSD17B4 PE=1 SV=3	3	201;2385;2478	3.8	3.8	79.685	736	9.6368E-09	2061200	0.642629	0.808588	0.759796	0.865712	1.23862	0.970328	1.2071	1.32989	0.0213427	YES
	ACADVL	P49748-3	P49748-3;P49748;P49748-2	Isoform 3 of Very long-chain specific acyl-CoA dehydrogenase, mitochondrial	>sp|P49748-3|ACADV_HUMAN Isoform 3 of Very long-chain specific acyl-CoA dehydrogenase, mitochondrial OS=Homo sapiens GN=ACADVL	9	165;506;539;799;836;846;1020;1042;2237	17.4	17.4	72.926	678	1.2136E-21	13887000	0.726247	0.775351	0.841056	1.06903	1.05398	0.832486	1.3281	1.44122	0.012067	YES
	GAPDH	P04406	P04406;P04406-2;E7EUT5	Glyceraldehyde-3-phosphate dehydrogenase	>sp|P04406|G3P_HUMAN Glyceraldehyde-3-phosphate dehydrogenase OS=Homo sapiens GN=GAPDH PE=1 SV=3	4	49;1531;1788;2262	9.9	9.9	36.053	335	1.2024E-07	23897000	0.513633	0.631865	0.742253	0.909269	1.52658	1.30796	1.51664	1.50393	0.000207833	YES
	STOM	P27105	P27105;B4E2V5	Erythrocyte band 7 integral membrane protein	>sp|P27105|STOM_HUMAN Erythrocyte band 7 integral membrane protein OS=Homo sapiens GN=STOM PE=1 SV=3	14	94;134;403;462;902;1081;1471;1719;1747;1757;2195;2357;2411;2586	56.2	56.2	31.73	288	1.0423E-125	431230000	0.887261	0.98168	0.876523	0.959844	0.972017	0.889504	0.765048	0.756689	9.05775e-05	YES
	ATP5H	O75947	O75947;O75947-2;F5H608	ATP synthase subunit d, mitochondrial	>sp|O75947|ATP5H_HUMAN ATP synthase subunit d, mitochondrial OS=Homo sapiens GN=ATP5H PE=1 SV=3	4	63;1715;2126;2606	33.5	33.5	18.491	161	1.3212E-13	11512000	0.790366	0.849814	0.744516	0.761301	1.12401	0.86671	1.27912	1.48891	0.00660559	YES
	MCEMP1	Q8IX19	Q8IX19;M0R0S5;M0QYG6	Mast cell-expressed membrane protein 1	>sp|Q8IX19|MCEM1_HUMAN Mast cell-expressed membrane protein 1 OS=Homo sapiens GN=MCEMP1 PE=1 SV=1	3	544;949;1071	13.9	13.9	21.228	187	8.1379E-26	22728000	0.792494	0.889155	0.762117	0.899347	1.05896	0.834958	1.19478	1.28268	0.017054	YES
	SORL1	Q92673	Q92673	Sortilin-related receptor	>sp|Q92673|SORL_HUMAN Sortilin-related receptor OS=Homo sapiens GN=SORL1 PE=1 SV=2	4	164;1201;2454;2604	1.9	1.9	248.42	2214	3.8368E-13	6847600	0.703417	0.743421	0.862375	0.902701	0.916454	0.826484	1.39705	1.49131	5.97607e-05	YES
	MGST1	P10620	P10620;P10620-2;F5H6X2;F5H7F6	Microsomal glutathione S-transferase 1	>sp|P10620|MGST1_HUMAN Microsomal glutathione S-transferase 1 OS=Homo sapiens GN=MGST1 PE=1 SV=1	1	1267	9	9	17.598	155	4.6315E-13	3706700	0.727522	0.805787	0.760376	0.941456	1.1254	0.912676	1.02932	0.964203	0.0292691	YES
	SLC16A3	O15427	O15427;J3QSC3;J3QQV2;J3QQS9;J3KTI8;J3QRA0;J3KT83;J3QRU2;J3KTM6;J3QLE3	Monocarboxylate transporter 4	>sp|O15427|MOT4_HUMAN Monocarboxylate transporter 4 OS=Homo sapiens GN=SLC16A3 PE=1 SV=1	2	194;1408	3.2	3.2	49.469	465	0.00022291	1354500	0.922332	0.873064	0.784145	0.90522	1.02788	0.872686	1.19255	1.50709	0.0354842	YES
	CLTC	Q00610	Q00610;Q00610-2	Clathrin heavy chain 1	>sp|Q00610|CLH1_HUMAN Clathrin heavy chain 1 OS=Homo sapiens GN=CLTC PE=1 SV=5	5	514;909;1143;1438;2571	3.2	3.2	191.61	1675	2.0328E-29	10130000	0.868519	1.07041	0.773004	0.844651	1.10557	0.924807	1.23641	1.18744	0.013073	YES
	IDH2	P48735	P48735;B4DFL2;B4DSZ6;H0YL11	Isocitrate dehydrogenase [NADP], mitochondrial	>sp|P48735|IDHP_HUMAN Isocitrate dehydrogenase [NADP], mitochondrial OS=Homo sapiens GN=IDH2 PE=1 SV=2	14	173;209;340;399;671;848;1058;1379;1389;1653;2100;2518;2553;2605	27.7	27.7	50.909	452	1.8805E-63	50996000	0.782097	0.829856	0.733323	0.879828	1.09912	1.0035	1.38581	1.33608	0.000455509	YES
	GOT2	P00505	P00505;P00505-2	Aspartate aminotransferase, mitochondrial	>sp|P00505|AATM_HUMAN Aspartate aminotransferase, mitochondrial OS=Homo sapiens GN=GOT2 PE=1 SV=3	5	996;1149;1709;1962;2334	12.6	12.6	47.517	430	8.263E-12	10884000	0.838959	0.820081	0.841088	0.951745	1.06295	0.904555	0.910747	1.01152	0.00895966	YES
	RAB7A	P51149	P51149;C9J8S3;C9J592;C9J4V0;C9IZZ0	Ras-related protein Rab-7a	>sp|P51149|RAB7A_HUMAN Ras-related protein Rab-7a OS=Homo sapiens GN=RAB7A PE=1 SV=1	5	149;175;393;718;1728	23.2	23.2	23.489	207	4.2325E-16	17500000	0.929081	1.01146	0.947968	0.974635	1.03808	0.890344	0.920391	1.08687	0.0173809	YES
	LAMP2	P13473-3	P13473-3;P13473;P13473-2;B4E2S7;B7Z2R9	Isoform LAMP-2C of Lysosome-associated membrane glycoprotein 2	>sp|P13473-3|LAMP2_HUMAN Isoform LAMP-2C of Lysosome-associated membrane glycoprotein 2 OS=Homo sapiens GN=LAMP2	3	264;838;1101	7.1	7.1	45.17	411	1.814E-15	16238000	0.76523	0.884404	0.846342	0.899447	0.798074	0.705684	0.902145	1.0619	0.00164996	YES
	MYH14	G8JLL9	G8JLL9;Q7Z406-2;F2Z2U8;Q7Z406-6;Q7Z406;Q7Z406-4;Q7Z406-5;M0QY43	Myosin-14	>tr|G8JLL9|G8JLL9_HUMAN Myosin-14 OS=Homo sapiens GN=MYH14 PE=1 SV=1	2	263;567;641;801;1174;1422;1848;2265	3.5	1.1	232.04	2036	2.0294E-62	7567200	0.814524	0.703256	0.859307	0.935283	1.28112	1.31955	0.914412	0.920974	0.000854528	YES
	FGA	P02671	P02671;P02671-2	Fibrinogen alpha chain	>sp|P02671|FIBA_HUMAN Fibrinogen alpha chain OS=Homo sapiens GN=FGA PE=1 SV=2	22	128;155;366;402;406;439;608;769;825;868;917;1400;1589;1614;1744;1819;1843;1935;2093;2266;2409;2419	23.4	23.4	94.972	866	6.037E-189	1428400000	0.284298	0.360285	0.308164	0.433943	4.16624	3.89613	0.373405	0.403021	6.5917e-08	YES
	ATP5B	P06576	P06576;F8VPV9;H0YH81;F8VQY0	ATP synthase subunit beta, mitochondrial	>sp|P06576|ATPB_HUMAN ATP synthase subunit beta, mitochondrial OS=Homo sapiens GN=ATP5B PE=1 SV=3	5	78;508;689;1036;1079	13.6	13.6	56.559	529	2.0524E-32	46171000	0.689975	0.568256	0.641474	0.592523	1.02418	1.38088	1.71733	1.96571	0.00190702	YES
	HMGB2	P26583	P26583;D6R9A6	High mobility group protein B2	>sp|P26583|HMGB2_HUMAN High mobility group protein B2 OS=Homo sapiens GN=HMGB2 PE=1 SV=2	6	354;1163;1211;1355;1775;2042	21.1	21.1	24.033	209	3.1517E-18	43496000	0.518521	0.665934	0.852114	1.08142	1.52297	1.14858	0.811333	0.826658	0.00890836	YES
	ALPL	P05186	P05186;P05186-3;P05186-2	Alkaline phosphatase, tissue-nonspecific isozyme	>sp|P05186|PPBT_HUMAN Alkaline phosphatase, tissue-nonspecific isozyme OS=Homo sapiens GN=ALPL PE=1 SV=4	2	394;1281	2.7	2.7	57.304	524	0.00063165	9839800	0.674714	0.681573	1.02267	1.20572	0.897485	0.74844	1.11615	1.16623	0.000750325	YES
	HSPA5	P11021	P11021	78 kDa glucose-regulated protein	>sp|P11021|GRP78_HUMAN 78 kDa glucose-regulated protein OS=Homo sapiens GN=HSPA5 PE=1 SV=2	19	87;293;388;489;592;593;626;643;1016;1113;1127;1384;1581;1611;1681;1752;2086;2275;2372;2473	30	28.9	72.332	654	4.8768E-158	317190000	0.632126	0.713389	0.697787	0.825781	1.01407	0.820477	1.46394	1.39713	0.000373027	YES
	MDH2	P40926	P40926;G3XAL0;P40926-2	Malate dehydrogenase, mitochondrial	>sp|P40926|MDHM_HUMAN Malate dehydrogenase, mitochondrial OS=Homo sapiens GN=MDH2 PE=1 SV=3	11	48;512;729;761;975;1021;1105;1179;2084;2085;2425	33.1	33.1	35.503	338	6.2859E-69	44770000	0.697172	0.735345	0.751828	0.825435	1.06145	1.06324	1.29996	1.32032	5.11602e-05	YES
	ERP29	P30040	P30040;F8VY02	Endoplasmic reticulum resident protein 29	>sp|P30040|ERP29_HUMAN Endoplasmic reticulum resident protein 29 OS=Homo sapiens GN=ERP29 PE=1 SV=4	3	1814;2059;2483	10.3	10.3	28.993	261	1.2099E-12	15482000	0.614006	0.74296	0.644456	0.675298	0.977505	0.781858	1.8278	1.95719	5.63797e-05	YES
	PKM	P14618	P14618;P14618-2;P14618-3;H3BTN5;H3BQ34;H3BTJ2;H3BUW1	Pyruvate kinase PKM	>sp|P14618|KPYM_HUMAN Pyruvate kinase PKM OS=Homo sapiens GN=PKM PE=1 SV=4	4	215;2117;2394;2451	6.2	6.2	57.936	531	4.8793E-11	25087000	0.724558	0.785096	0.944564	1.11353	1.14219	1.00217	1.37623	1.38871	0.000721823	YES
	PDIA3	P30101	P30101;G5EA52	Protein disulfide-isomerase A3	>sp|P30101|PDIA3_HUMAN Protein disulfide-isomerase A3 OS=Homo sapiens GN=PDIA3 PE=1 SV=4	11	326;463;676;686;687;732;847;1023;1512;1783;2005;2152;2261;2305;2566;2575	28.1	19.4	56.782	505	2.3556E-60	306810000	0.758504	0.791796	0.757625	0.786541	0.993285	0.84656	1.2339	1.54904	0.007877	YES
	MYH9	P35579	P35579;P35579-2	Myosin-9	>sp|P35579|MYH9_HUMAN Myosin-9 OS=Homo sapiens GN=MYH9 PE=1 SV=4	55	19;57;72;105;107;162;250;251;263;272;273;308;309;317;360;428;429;535;537;538;558;559;568;573;574;641;734;751;752;771;801;965;1000;1001;1116;1164;1174;1207;1224;1236;1253;1317;1479;1490;1491;1528;1572;1588;1640;1662;1701;1743;1750;1786;1800;1842;1848;1870;1871;1872;1885;1923;2148;2157;2208;2265;2313;2314;2366;2452	30.7	24.5	226.53	1960	0	718660000	0.731323	0.794081	0.643677	0.755601	1.20099	1.01691	0.969234	0.891408	0.00068351	YES
	CALR	P27797	P27797;K7EJB9	Calreticulin	>sp|P27797|CALR_HUMAN Calreticulin OS=Homo sapiens GN=CALR PE=1 SV=1	16	253;353;569;731;739;741;879;968;1010;1011;1059;1245;1268;1398;1758;1823	42.9	42.9	48.141	417	2.1469E-96	697790000	0.606622	0.798307	0.632765	0.650246	0.871942	0.819575	1.62477	1.56215	3.39889e-05	YES
	HNRNPA2B1	P22626	P22626;P22626-2	Heterogeneous nuclear ribonucleoproteins A2/B1	>sp|P22626|ROA2_HUMAN Heterogeneous nuclear ribonucleoproteins A2/B1 OS=Homo sapiens GN=HNRNPA2B1 PE=1 SV=2	6	440;814;1210;1341;1776;1802	16.4	16.4	37.429	353	8.0373E-58	47941000	0.781944	0.804082	1.18703	1.47602	1.13158	1.02393	1.04661	1.10323	0.00696193	YES
	ATP5A1	P25705	P25705;P25705-3;P25705-2;K7ERX7	ATP synthase subunit alpha, mitochondrial	>sp|P25705|ATPA_HUMAN ATP synthase subunit alpha, mitochondrial OS=Homo sapiens GN=ATP5A1 PE=1 SV=1	11	144;467;500;903;963;1074;1120;1526;1882;2170;2176	20.1	20.1	59.75	553	3.1247E-96	83665000	0.708469	0.806849	0.808388	0.852257	1.02535	0.91828	1.36221	1.44002	0.000242237	YES
	HBA1	P69905	P69905	Hemoglobin subunit alpha	>sp|P69905|HBA_HUMAN Hemoglobin subunit alpha OS=Homo sapiens GN=HBA1 PE=1 SV=2	4	675;1501;1596;1654;2310;2335;2386;2387	40.1	19	15.257	142	4.2818E-71	768660000	0.738736	0.811105	0.700247	0.751219	0.965244	0.88655	1.27352	1.26511	4.53639e-05	YES
	SQRDL	Q9Y6N5	Q9Y6N5	Sulfide:quinone oxidoreductase, mitochondrial	>sp|Q9Y6N5|SQRD_HUMAN Sulfide:quinone oxidoreductase, mitochondrial OS=Homo sapiens GN=SQRDL PE=1 SV=1	11	36;119;507;876;961;1039;1277;1515;1968;2363;2539	27.3	27.3	49.96	450	1.2553E-54	84091000	0.782579	0.816408	0.732427	0.815423	1.05567	0.883761	1.33448	1.43828	0.000720351	YES
	HBB	P68871	P68871;P02042;F8W6P5	Hemoglobin subunit beta	>sp|P68871|HBB_HUMAN Hemoglobin subunit beta OS=Homo sapiens GN=HBB PE=1 SV=2	12	496;648;1270;1376;1424;1451;1979;2356;2379;2400;2445;2446	86.4	86.4	15.998	147	4.9759E-139	296910000	0.709038	0.820584	0.938807	1.01702	1.08184	0.895256	1.05849	1.13102	0.0121718	YES
	SERPINA1	P01009	P01009;P01009-2;P01009-3	Alpha-1-antitrypsin	>sp|P01009|A1AT_HUMAN Alpha-1-antitrypsin OS=Homo sapiens GN=SERPINA1 PE=1 SV=3	9	188;414;679;1133;1481;1523;1546;1547;1832;2079;2118;2332;2461	29.4	23.2	46.736	418	3.8418E-74	90653000	0.731196	0.830291	0.937899	0.959862	0.983507	0.886623	1.18034	1.27216	0.000989129	YES
	CS	O75390	O75390;B4DJV2;H0YIC4	Citrate synthase, mitochondrial	>sp|O75390|CISY_HUMAN Citrate synthase, mitochondrial OS=Homo sapiens GN=CS PE=1 SV=2	6	109;443;611;805;979;1544	12	12	51.712	466	3.7604E-24	50149000	0.822328	0.83316	0.872335	0.937209	1.0201	0.903886	1.15711	1.35815	0.012403	YES
	MMP8	P22894	P22894;H7C1M3	Neutrophil collagenase	>sp|P22894|MMP8_HUMAN Neutrophil collagenase OS=Homo sapiens GN=MMP8 PE=1 SV=1	15	240;346;362;744;745;780;781;900;1774;1807;2037;2269;2281;2303;2616	35.8	35.8	53.411	467	1.7433E-132	274140000	0.784136	0.836889	0.833978	0.902438	0.779816	0.629403	1.15212	1.1638	8.67714e-06	YES
	ANXA1	P04083	P04083	Annexin A1	>sp|P04083|ANXA1_HUMAN Annexin A1 OS=Homo sapiens GN=ANXA1 PE=1 SV=2	10	133;210;349;867;939;1082;1999;2003;2228;2368	32.7	32.7	38.714	346	3.5408E-77	36212000	0.685855	0.861167	0.726064	0.88627	0.834164	0.698014	1.26873	1.09334	0.0048747	YES
	C10orf54	Q9H7M9	Q9H7M9	Platelet receptor Gi24	>sp|Q9H7M9|GI24_HUMAN Platelet receptor Gi24 OS=Homo sapiens GN=C10orf54 PE=1 SV=3	2	1425;2355	9	9	33.908	311	2.539E-15	16776000	0.672874	0.862519	0.822303	0.715473	0.944782	0.872775	1.31468	1.42202	0.00778484	YES
	SLC25A3	Q00325	Q00325;Q00325-2;F8VVM2	Phosphate carrier protein, mitochondrial	>sp|Q00325|MPCP_HUMAN Phosphate carrier protein, mitochondrial OS=Homo sapiens GN=SLC25A3 PE=1 SV=2	6	660;736;938;948;1114;2389	18.5	18.5	40.094	362	1.167E-22	35977000	0.778903	0.866652	0.643903	0.7002	1.13104	0.93972	1.31164	1.43907	0.000890394	YES
	ATP5L	O75964	O75964;E9PN17	ATP synthase subunit g, mitochondrial	>sp|O75964|ATP5L_HUMAN ATP synthase subunit g, mitochondrial OS=Homo sapiens GN=ATP5L PE=1 SV=3	2	1136;2318	23.3	23.3	11.428	103	2.74E-14	7653000	0.785905	0.869284	0.775203	0.718014	1.05953	0.922302	1.30205	1.45655	0.00145679	YES
	BST1	A6NC48	A6NC48;Q10588;Q10588-2;H0Y984	ADP-ribosyl cyclase/cyclic ADP-ribose hydrolase 2	>tr|A6NC48|A6NC48_HUMAN ADP-ribosyl cyclase/cyclic ADP-ribose hydrolase 2 OS=Homo sapiens GN=BST1 PE=4 SV=1	8	114;161;380;692;792;1921;2047;2289	25.2	25.2	37.482	333	7.092E-48	42532000	0.799054	0.874599	0.935485	1.04786	0.790345	0.661701	0.929731	0.957407	0.000722074	YES
	PPIA	P62937	P62937;F5H284;Q9Y536;C9J5S7;F8WE65;Q567Q0	Peptidyl-prolyl cis-trans isomerase A	>sp|P62937|PPIA_HUMAN Peptidyl-prolyl cis-trans isomerase A OS=Homo sapiens GN=PPIA PE=1 SV=2	4	124;993;1054;2040;2160	29.7	26.1	18.012	165	1.1135E-33	30359000	0.636709	0.875619	1.00747	1.09219	1.30059	1.0364	1.20531	1.08427	0.0260671	YES
	HBA2	G3V1N2	G3V1N2	HCG1745306, isoform CRA_a	>tr|G3V1N2|G3V1N2_HUMAN HCG1745306, isoform CRA_a OS=Homo sapiens GN=HBA2 PE=1 SV=1	1	675;688;1501;1596;2310	27.3	7.3	11.948	110	2.7109E-39	30197000	0.859167	0.878858	0.656815	0.744648	0.961076	0.807626	0.993317	0.970807	0.000170592	YES
	MYL6	B7Z6Z4	B7Z6Z4;G3V1V0;G8JLA2;J3KND3;P60660;P60660-2;F8W1R7;F8VPF3;G3V1Y7	Myosin light polypeptide 6	>tr|B7Z6Z4|B7Z6Z4_HUMAN Myosin light polypeptide 6 OS=Homo sapiens GN=MYL6 PE=1 SV=1	5	396;453;1085;1700;1992	17.2	17.2	26.707	238	3.9695E-39	59171000	0.812307	0.89056	0.746147	0.889701	1.21872	0.976737	0.874947	0.937865	0.0155561	YES
	CANX	P27824-2	P27824-2;P27824;P27824-3	Isoform 2 of Calnexin	>sp|P27824-2|CALX_HUMAN Isoform 2 of Calnexin OS=Homo sapiens GN=CANX	21	89;148;231;235;307;517;883;932;1098;1131;1132;1159;1200;1246;1945;2173;2232;2282;2495;2504;2546	31.9	31.9	71.502	627	5.0081E-116	314300000	0.805927	0.903876	0.834748	0.956999	0.949509	0.77488	1.1854	1.20281	0.00657665	YES
	HNRNPL	P14866	P14866;M0QXS5;P14866-2	Heterogeneous nuclear ribonucleoprotein L	>sp|P14866|HNRPL_HUMAN Heterogeneous nuclear ribonucleoprotein L OS=Homo sapiens GN=HNRNPL PE=1 SV=2	1	720;1736;1990	6.1	1.9	64.132	589	2.1782E-23	12745000	0.860397	0.906532	1.07542	1.29332	1.07146	0.921352	1.09223	1.0797	0.00831562	YES
	PLEK	P08567	P08567	Pleckstrin	>sp|P08567|PLEK_HUMAN Pleckstrin OS=Homo sapiens GN=PLEK PE=1 SV=3	6	249;513;546;887;924;1863	15.1	15.1	40.124	350	5.5991E-24	36499000	0.83166	0.907033	0.732085	0.9091	1.54597	1.23581	0.874061	0.930576	0.00844565	YES
	RETN	Q9HD89	Q9HD89	Resistin	>sp|Q9HD89|RETN_HUMAN Resistin OS=Homo sapiens GN=RETN PE=2 SV=1	6	37;84;770;789;1107;2203	76.9	76.9	11.419	108	1.9253E-93	467420000	0.928555	0.907109	0.953927	1.06561	0.920963	0.785692	1.51325	1.51849	8.54601e-05	YES
	ALB	P02768	P02768;B7WNR0;D6RHD5;H0YA55;C9JKR2;P02768-2	Serum albumin	>sp|P02768|ALBU_HUMAN Serum albumin OS=Homo sapiens GN=ALB PE=1 SV=2	22	1;3;189;211;213;306;468;602;672;1308;1396;1562;1568;1767;1803;1857;1944;2031;2144;2280;2323;2588	39.6	39.6	69.366	609	4.4444E-163	343060000	0.813053	0.907937	0.532194	0.643185	1.32484	1.1569	1.0033	1.07448	0.000879455	YES
	HNRNPU	Q00839-2	Q00839-2;Q00839	Isoform Short of Heterogeneous nuclear ribonucleoprotein U	>sp|Q00839-2|HNRPU_HUMAN Isoform Short of Heterogeneous nuclear ribonucleoprotein U OS=Homo sapiens GN=HNRNPU	7	146;167;197;1464;1691;1815;2299	7.3	7.3	88.979	806	8.0787E-11	51521000	0.861007	0.915001	1.05241	1.10711	1.12168	0.900751	1.07777	1.27612	0.0141101	YES
	HADHB	P55084	P55084;B5MD38;F5GZQ3;P55084-2	Trifunctional enzyme subunit beta, mitochondrial	>sp|P55084|ECHB_HUMAN Trifunctional enzyme subunit beta, mitochondrial OS=Homo sapiens GN=HADHB PE=1 SV=3	5	6;98;135;397;2234	11.6	11.6	51.294	474	2.8601E-15	14229000	0.826495	0.945131	0.804752	0.913638	0.964624	0.848471	1.2773	1.23423	0.00290446	YES
	FLNA	P21333	P21333;P21333-2;Q5HY54	Filamin-A	>sp|P21333|FLNA_HUMAN Filamin-A OS=Homo sapiens GN=FLNA PE=1 SV=4	35	30;66;75;85;130;170;190;199;206;281;294;355;750;849;866;998;1013;1319;1427;1495;1644;1907;2074;2076;2083;2098;2179;2229;2295;2321;2350;2365;2401;2402;2414;2430;2476;2561;2562;2615	16.8	15	280.74	2647	1.1106E-209	191890000	0.848385	0.946142	0.663897	0.732208	1.59075	1.42421	1.02093	1.04622	7.14979e-05	YES
	APMAP	Q9HDC9	Q9HDC9;H0Y512;Q9HDC9-2	Adipocyte plasma membrane-associated protein	>sp|Q9HDC9|APMAP_HUMAN Adipocyte plasma membrane-associated protein OS=Homo sapiens GN=APMAP PE=1 SV=2	16	564;665;701;860;861;1140;1204;1324;1417;1439;1916;1966;2075;2381;2480;2603	35.6	35.6	46.48	416	1.4841E-88	198250000	0.860144	0.952046	0.735613	0.877541	0.963526	0.77143	1.07263	1.11876	0.00684916	YES
	DYSF	O75923-13	O75923-13;O75923-7;O75923-8;O75923-2;O75923-10;O75923-4;O75923-11;O75923-5;O75923-12;O75923-6;O75923-14;O75923;O75923-9;O75923-3;O75923-15	Isoform 13 of Dysferlin	>sp|O75923-13|DYSF_HUMAN Isoform 13 of Dysferlin OS=Homo sapiens GN=DYSF	15	43;248;425;951;953;1299;1365;1551;1594;1645;1948;2051;2145;2472;2508	8.2	8.2	241.35	2119	2.2301E-47	36600000	0.93089	0.961741	0.856116	0.929347	0.929387	0.842127	1.06297	1.10537	0.00283656	YES
	CA4	P22748	P22748;K7EKY5	Carbonic anhydrase 4	>sp|P22748|CAH4_HUMAN Carbonic anhydrase 4 OS=Homo sapiens GN=CA4 PE=1 SV=2	3	392;571;649	9.6	9.6	35.032	312	5.2867E-10	28946000	0.88029	0.975978	0.770692	0.941887	0.991038	0.85339	1.1121	1.03867	0.0103913	YES
	PSAP	B1AVU8	B1AVU8;P07602-3;C9JIZ6;P07602-2;P07602	Saposin-D	>tr|B1AVU8|B1AVU8_HUMAN Saposin-D OS=Homo sapiens GN=PSAP PE=1 SV=1	13	329;330;387;523;524;526;763;1228;1370;1555;1799;1997;2060	20.8	20.8	61.692	559	4.9936E-39	167180000	0.889855	0.990765	0.982983	1.10163	0.741145	0.665361	1.02632	1.04439	0.00142536	YES
	ACTB	P60709	P60709;P63261;Q5T8M7;I3L4N8;I3L1U9;I3L3I0	Actin, cytoplasmic 1	>sp|P60709|ACTB_HUMAN Actin, cytoplasmic 1 OS=Homo sapiens GN=ACTB PE=1 SV=1	7	54;181;182;223;224;376;377;411;412;525;837;960;986;1043;1044;1162;1306;1313;1925;2250	46.4	24.3	41.736	375	5.1848E-263	2316700000	0.63946	0.997111	0.716645	0.940025	1.51728	1.16669	1.34842	1.31596	0.0256909	YES
	CD63	P08962	P08962;C9JV86;F8VWK8;F8W022;P08962-2;P08962-3;F8VV56;F8VNT9	CD63 antigen	>sp|P08962|CD63_HUMAN CD63 antigen OS=Homo sapiens GN=CD63 PE=1 SV=2	4	498;1637;1867;2392	12.6	12.6	25.636	238	2.3669E-16	179950000	0.912363	1.01547	1.00383	1.15746	0.885502	0.745125	0.845323	0.928041	0.0315927	YES
	PTBP3	O95758-4	O95758-4;P26599-3;O95758-5;O95758;P26599-2;O95758-2;P26599;O95758-6;O95758-1;O95758-7;A6NLN1	Isoform 4 of Polypyrimidine tract-binding protein 3	>sp|O95758-4|PTBP3_HUMAN Isoform 4 of Polypyrimidine tract-binding protein 3 OS=Homo sapiens GN=PTBP3	1	510	1.8	1.8	60.417	558	0.00014812	11633000	0.98397	1.01908	1.26708	1.52321	1.01033	0.803657	0.940716	0.919849	0.00329334	YES
	ITGB2	P05107	P05107;A8MYE6	Integrin beta-2	>sp|P05107|ITB2_HUMAN Integrin beta-2 OS=Homo sapiens GN=ITGB2 PE=1 SV=2	32	115;221;222;243;244;245;265;404;471;473;759;768;800;851;1212;1349;1358;1394;1449;1527;1852;2067;2090;2104;2105;2248;2268;2328;2431;2572;2581;2589	46.9	46.9	84.781	769	4.6547E-267	673210000	1.01988	1.08543	0.811123	0.937924	0.890958	0.74542	0.981464	0.993592	0.00595987	YES
	RAB39A	Q14964	Q14964;P20340;P20340-2;Q9NRW1;H0YGL6;Q9NRW1-2;P20340-4;H7BYW1;J3KR73;C9JU14;C9JB90	Ras-related protein Rab-39A	>sp|Q14964|RB39A_HUMAN Ras-related protein Rab-39A OS=Homo sapiens GN=RAB39A PE=2 SV=2	1	1486	5.1	5.1	25.006	217	5.2608E-15	10787000	0.96579	1.09283	0.749654	0.89854	1.15394	0.95307	1.10604	1.06777	0.00156948	YES
	GNAI2	P04899-4	P04899-4;P04899;P04899-2;P04899-5;P04899-3;P04899-6;F5GZL8;P63096	Isoform sGi2 of Guanine nucleotide-binding protein G(i) subunit alpha-2	>sp|P04899-4|GNAI2_HUMAN Isoform sGi2 of Guanine nucleotide-binding protein G(i) subunit alpha-2 OS=Homo sapiens GN=GNAI2	6	357;642;1002;1333;1434;1573;1844	23	19.9	41.548	366	2.5336E-24	54563000	0.983621	1.11724	0.854406	0.990414	0.945397	0.80254	0.959667	0.954399	0.020627	YES
	PTPRC	P08575	P08575;E9PC28;X6R433;P08575-2;M3ZCP1;E9PKH0	Receptor-type tyrosine-protein phosphatase C	>sp|P08575|PTPRC_HUMAN Receptor-type tyrosine-protein phosphatase C OS=Homo sapiens GN=PTPRC PE=1 SV=2	12	27;220;372;703;709;1249;1459;1610;2147;2213;2240;2364	8.6	8.6	147.25	1304	1.662E-61	87794000	0.968916	1.12056	0.825413	0.928616	0.878654	0.715616	1.056	1.01219	0.0191297	YES
	CEACAM8	P31997	P31997	Carcinoembryonic antigen-related cell adhesion molecule 8	>sp|P31997|CEAM8_HUMAN Carcinoembryonic antigen-related cell adhesion molecule 8 OS=Homo sapiens GN=CEACAM8 PE=1 SV=2	4	614;957;1051;1342;2221	16.6	14	38.153	349	2.0781E-27	55283000	1.05009	1.17103	0.756365	0.912821	0.931225	0.774156	1.06995	1.08823	0.0324794	YES
	CA4	K7ENI8	K7ENI8	Carbonic anhydrase 4 (Fragment)	>tr|K7ENI8|K7ENI8_HUMAN Carbonic anhydrase 4 (Fragment) OS=Homo sapiens GN=CA4 PE=4 SV=1	1	1632	18.4	18.4	4.2058	38	0.0013507	351720	1.12672	1.29176	0.805678	0.911226	0.776507	0.661524	0.966543	0.913877	0.000931251	YES
	CHD4	Q14839-2	Q14839-2;Q14839;F5GWX5;O75052	Isoform 2 of Chromodomain-helicase-DNA-binding protein 4	>sp|Q14839-2|CHD4_HUMAN Isoform 2 of Chromodomain-helicase-DNA-binding protein 4 OS=Homo sapiens GN=CHD4	1	1435	0.3	0.3	220.85	1940	0.084708	12188000	1.51445	1.67881	0.817387	0.886694	0.603968	0.463441	0.692419	0.603515	1.95807e-05	YES
	CAMP	J3KNB4	J3KNB4;P49913	Cathelicidin antimicrobial peptide	>tr|J3KNB4|J3KNB4_HUMAN Cathelicidin antimicrobial peptide OS=Homo sapiens GN=CAMP PE=4 SV=1	8	79;261;630;918;919;2096;2256;2257	35.3	35.3	19.591	173	2.7057E-44	475090000	1.63055	1.78569	0.634834	0.767411	1.06213	0.804731	0.461922	0.492415	7.36709e-05	YES
	ATP5J2-PTCD1	G3V325	G3V325;C9JU26;P56134;F5H4H2;P56134-2;P56134-3;C9JJT5;P56134-4	Pentatricopeptide repeat-containing protein 1, mitochondrial	>tr|G3V325|G3V325_HUMAN Pentatricopeptide repeat-containing protein 1, mitochondrial OS=Homo sapiens GN=ATP5J2-PTCD1 PE=1 SV=1	2	318;1354	3.2	3.2	84.109	749	6.5343E-07	1492700	0.664688	0.815831	0.492379	0.554785	1.23461	1.02783	1.56525	1.59099	0.000148743	YES
	ATP5O	P48047	P48047	ATP synthase subunit O, mitochondrial	>sp|P48047|ATPO_HUMAN ATP synthase subunit O, mitochondrial OS=Homo sapiens GN=ATP5O PE=1 SV=1	5	1567;1859;2013;2058;2608	22.5	22.5	23.277	213	3.4431E-23	27004000	0.761905	0.828973	0.807627	0.924624	1.06441	0.895755	1.33834	1.33872	0.00157106	YES
	NDUFS2	O75306	O75306;O75306-2;B7Z9L2	NADH dehydrogenase [ubiquinone] iron-sulfur protein 2, mitochondrial	>sp|O75306|NDUS2_HUMAN NADH dehydrogenase [ubiquinone] iron-sulfur protein 2, mitochondrial OS=Homo sapiens GN=NDUFS2 PE=1 SV=2	1	1307	2.6	2.6	52.545	463	0.029696	338730	0.68371	0.565342	0.784186	1.05671	1.04191	0.817326	1.59734	1.28474	0.0283515	YES
	CYP4F3	Q08477	Q08477;Q08477-2;Q9HCS2;P78329;Q9HBI6	Leukotriene-B(4) omega-hydroxylase 2	>sp|Q08477|CP4F3_HUMAN Leukotriene-B(4) omega-hydroxylase 2 OS=Homo sapiens GN=CYP4F3 PE=2 SV=2	6	214;279;2077;2204;2217;2524	14.8	14.8	59.846	520	9.885E-22	11541000	1.07323	1.12293	0.71566	0.795187	0.975888	0.778506	1.08585	1.11164	0.0144674	YES
	VAT1	Q99536	Q99536;Q99536-3;Q99536-2;K7EM19;K7ENX2;K7ERT7;K7ESA3	Synaptic vesicle membrane protein VAT-1 homolog	>sp|Q99536|VAT1_HUMAN Synaptic vesicle membrane protein VAT-1 homolog OS=Homo sapiens GN=VAT1 PE=1 SV=2	4	15;940;956;1777	13.5	13.5	41.92	393	2.9559E-36	29745000	0.989492	1.09294	0.943717	1.07795	1.14407	0.900478	1.0155	1.00018	0.00944275	YES
	TBXAS1	C9J8N6	C9J8N6;P24557-3;P24557;E7ENP0;P24557-4;B7Z6W1;E7EP75;C9JS68;F8WC80;F8WD37	Thromboxane-A synthase	>tr|C9J8N6|C9J8N6_HUMAN Thromboxane-A synthase OS=Homo sapiens GN=TBXAS1 PE=3 SV=1	1	1811	1.9	1.9	65.646	579	0.0056075	924420	0.842686	0.94465	0.751519	0.914228	1.54439	1.36431	0.799635	0.841029	0.00161504	YES
	PPOX	P50336	P50336;B4DQQ7;F5GZT7;F5H1I5	Protoporphyrinogen oxidase	>sp|P50336|PPOX_HUMAN Protoporphyrinogen oxidase OS=Homo sapiens GN=PPOX PE=1 SV=1	1	1363	1.3	1.3	50.765	477	0.083771	437820000	1.04742	1.16711	0.958839	1.12765	0.797352	0.630944	0.918535	1.00186	0.0142001	YES
	PRDX5	P30044	P30044;P30044-2;P30044-3	Peroxiredoxin-5, mitochondrial	>sp|P30044|PRDX5_HUMAN Peroxiredoxin-5, mitochondrial OS=Homo sapiens GN=PRDX5 PE=1 SV=4	3	943;1404;2182	19.2	19.2	22.086	214	4.382E-11	2256300	0.671155	0.800723	0.669067	0.780068	1.04328	1.21	1.50115	1.11728	0.0230987	YES
	GP9	P14770	P14770	Platelet glycoprotein IX	>sp|P14770|GPIX_HUMAN Platelet glycoprotein IX OS=Homo sapiens GN=GP9 PE=1 SV=3	2	108;1580	10.2	10.2	19.046	177	0.0054484	672950	0.607754	0.396114	0.43357	0.350733	2.54222	3.68681	0.974027	0.601468	0.00197439	YES
	RAB8A	B4DEK7	B4DEK7;P61006;Q92930;F5GY21;H0YNE9;H0YMN7;H0YL94;H0YLJ8	Ras-related protein Rab-8A	>tr|B4DEK7|B4DEK7_HUMAN Ras-related protein Rab-8A OS=Homo sapiens GN=RAB8A PE=1 SV=1	1	1433;2279	8.7	3.4	23.564	207	1.6211E-09	3578900	1.00966	1.09623	0.929587	1.02706	1.12867	1.0293	0.886199	0.903378	0.000128067	YES
	RPN1	P04843	P04843;B7Z4L4	Dolichyl-diphosphooligosaccharide--protein glycosyltransferase subunit 1	>sp|P04843|RPN1_HUMAN Dolichyl-diphosphooligosaccharide--protein glycosyltransferase subunit 1 OS=Homo sapiens GN=RPN1 PE=1 SV=1	6	179;699;991;1695;1754;2000	9.9	9.9	68.569	607	3.36E-20	13315000	0.733349	0.891182	0.742273	0.859798	0.974816	0.832384	1.53361	1.38761	0.00189857	YES
	PDIA6	Q15084-2	Q15084-2;Q15084-5;Q15084-4;Q15084;Q15084-3	Isoform 2 of Protein disulfide-isomerase A6	>sp|Q15084-2|PDIA6_HUMAN Isoform 2 of Protein disulfide-isomerase A6 OS=Homo sapiens GN=PDIA6	8	327;552;787;803;921;1538;2020;2172	19.5	19.5	53.9	492	4.6694E-26	14066000	0.737462	0.824886	0.772695	0.905258	0.959197	0.838548	1.42679	1.21705	0.0182136	YES
	STT3A	P46977	P46977;P46977-2	Dolichyl-diphosphooligosaccharide--protein glycosyltransferase subunit STT3A	>sp|P46977|STT3A_HUMAN Dolichyl-diphosphooligosaccharide--protein glycosyltransferase subunit STT3A OS=Homo sapiens GN=STT3A PE=1 SV=2	6	669;673;691;1049;1661;2348	6.8	6.8	80.529	705	7.198E-14	8804900	0.751326	0.849655	0.786586	0.774946	1.07103	0.883083	1.28214	1.40533	0.0023583	YES
	NNT	Q13423	Q13423;E9PCX7	NAD(P) transhydrogenase, mitochondrial	>sp|Q13423|NNTM_HUMAN NAD(P) transhydrogenase, mitochondrial OS=Homo sapiens GN=NNT PE=1 SV=3	3	0;1329;1616	1.9	1.9	113.89	1086	2.1066E-05	6402700	0.74404	0.958626	0.594471	0.795661	1.14062	0.872964	1.35132	1.35417	0.0243821	YES
	ATP5C1	P36542	P36542;P36542-2;B4DL14	ATP synthase subunit gamma, mitochondrial	>sp|P36542|ATPG_HUMAN ATP synthase subunit gamma, mitochondrial OS=Homo sapiens GN=ATP5C1 PE=1 SV=1	1	1648	3	3	32.996	298	0.00032111	1772700	0.720473	0.896499	0.739879	0.920197	1.13751	0.963896	1.43283	1.31537	0.00667071	YES
	NDUFA5	Q16718	Q16718;Q16718-2;H7BYD0;C9IZN5;F8WAS3	NADH dehydrogenase [ubiquinone] 1 alpha subcomplex subunit 5	>sp|Q16718|NDUA5_HUMAN NADH dehydrogenase [ubiquinone] 1 alpha subcomplex subunit 5 OS=Homo sapiens GN=NDUFA5 PE=1 SV=3	1	1067	8.6	8.6	13.459	116	0.0041838	125190	0.66752	0	0.680161	0.937217	1.0681	0.673434	1.56157	2.36555	0.0363384	YES
	TALDO1	P37837	P37837;F2Z393	Transaldolase	>sp|P37837|TALDO_HUMAN Transaldolase OS=Homo sapiens GN=TALDO1 PE=1 SV=2	4	1362;1421;2128;2427	11.9	11.9	37.54	337	1.1509E-15	8094500	0.485133	0.557223	1.15865	1.41219	1.7682	1.55491	1.09158	1.16769	0.000266392	YES
	CTSA	X6R8A1	X6R8A1;X6R5C5;P10619;P10619-2;Q5JZG9;U3KQU6	Lysosomal protective protein	>tr|X6R8A1|X6R8A1_HUMAN Lysosomal protective protein OS=Homo sapiens GN=CTSA PE=4 SV=1	5	1344;1446;1469;1905;2065	6.6	6.6	56.232	498	3.0849E-06	26850000	0.812754	0.85974	0.872898	1.00544	1.13284	1.02658	1.08301	1.09849	0.0103446	YES
	GNAS	Q5JWF2	Q5JWF2;Q5JWF2-2;P63092-4;P63092;P63092-2;P63092-3	Guanine nucleotide-binding protein G(s) subunit alpha isoforms XLas	>sp|Q5JWF2|GNAS1_HUMAN Guanine nucleotide-binding protein G(s) subunit alpha isoforms XLas OS=Homo sapiens GN=GNAS PE=1 SV=2	1	1434;1477	1.9	0.9	111.02	1037	4.8994E-09	1151200	1.1305	1.27141	1.03713	1.09133	0.995943	0.788272	0.652881	0.70039	0.00142988	YES
	ACAA2	P42765	P42765;K7EME0	3-ketoacyl-CoA thiolase, mitochondrial	>sp|P42765|THIM_HUMAN 3-ketoacyl-CoA thiolase, mitochondrial OS=Homo sapiens GN=ACAA2 PE=1 SV=2	1	2045	2	2	41.924	397	0.0018565	2985600	0.783129	0.877767	0.706916	0.830821	0.993729	0.834083	1.55241	1.49756	0.000208625	YES
	DNAJB11	Q9UBS4	Q9UBS4	DnaJ homolog subfamily B member 11	>sp|Q9UBS4|DJB11_HUMAN DnaJ homolog subfamily B member 11 OS=Homo sapiens GN=DNAJB11 PE=1 SV=1	1	704	4.7	4.7	40.513	358	1.8617E-23	881060	0.565817	0.62021	0.458631	1.08804	0.899926	0.686161	1.74001	1.63698	0.0168276	YES
	VCP	P55072	P55072	Transitional endoplasmic reticulum ATPase	>sp|P55072|TERA_HUMAN Transitional endoplasmic reticulum ATPase OS=Homo sapiens GN=VCP PE=1 SV=4	5	420;607;1150;1292;2485	6.3	6.3	89.321	806	3.0794E-09	4000400	0.713825	0.826506	1.01331	1.12432	1.07129	0.939833	1.61607	1.32132	0.00507014	YES
Blood coagulation	APOH	P02749	P02749;J3QRN2	Beta-2-glycoprotein 1	>sp|P02749|APOH_HUMAN Beta-2-glycoprotein 1 OS=Homo sapiens GN=APOH PE=1 SV=3	4	284;2143;2146;2169	18.6	18.6	38.298	345	1.4E-67	16902000	0.562339	0.659972	0.961595	1.05135	1.5039	1.37037	0.811681	0.947706	0.000464455	YES
	GP1BB	P13224-2	P13224-2;P13224	Isoform 2 of Platelet glycoprotein Ib beta chain	>sp|P13224-2|GP1BB_HUMAN Isoform 2 of Platelet glycoprotein Ib beta chain OS=Homo sapiens GN=GP1BB	1	1443	2.7	2.7	43.157	411	1.5007E-08	5133900	0.695844	0.738619	0.2556	0.355941	2.41547	2.1511	0.870176	0.916258	5.20649e-06	YES
	FGB	P02675	P02675;D6REL8	Fibrinogen beta chain	>sp|P02675|FIBB_HUMAN Fibrinogen beta chain OS=Homo sapiens GN=FGB PE=1 SV=2	33	76;77;142;383;384;386;469;470;478;486;813;928;974;989;1109;1117;1152;1181;1275;1327;1605;1768;1769;1793;1810;1892;1917;2035;2230;2231;2471;2598;2620	66	66	55.928	491	0	2042100000	0.221267	0.272166	0.323959	0.393268	4.16831	3.91543	0.371549	0.417605	4.0101e-08	YES
	ITGA2B	P08514	P08514;P08514-2;P08514-3	Integrin alpha-IIb	>sp|P08514|ITA2B_HUMAN Integrin alpha-IIb OS=Homo sapiens GN=ITGA2B PE=1 SV=3	10	31;123;664;778;964;1377;1756;1989;2095;2212	11.6	11.6	113.38	1039	7.7889E-82	37864000	0.718563	0.835542	0.434978	0.488154	2.12013	1.92385	0.965387	0.965958	6.38434e-06	YES
	ATP2A3	Q93084-5	Q93084-5;Q93084-6;Q93084;Q93084-7;Q93084-3;Q93084-2;Q93084-4;P16615;P16615-4;P16615-3;P16615-2;P16615-5;H7C5W9	Isoform SERCA3E of Sarcoplasmic/endoplasmic reticulum calcium ATPase 3	>sp|Q93084-5|AT2A3_HUMAN Isoform SERCA3E of Sarcoplasmic/endoplasmic reticulum calcium ATPase 3 OS=Homo sapiens GN=ATP2A3	3	495;1663;2339	3.1	3.1	114.93	1052	3.6481E-08	5721600	0.974219	1.11436	0.718508	0.849031	1.12976	1.01684	0.944614	0.967828	0.0485993	YES
	PLG	P00747	P00747	Plasminogen	>sp|P00747|PLMN_HUMAN Plasminogen OS=Homo sapiens GN=PLG PE=1 SV=2	15	180;226;990;1274;1343;1522;1706;1732;1734;1735;1845;2477;2492;2496;2497	19.4	19.4	90.568	810	5.5177E-63	56579000	0.799453	0.826146	0.746681	0.83577	1.83651	1.53858	0.902265	0.972701	0.000323967	YES
Cell structure and function	PFN1	P07737	P07737;K7EJ44;I3L3D5	Profilin-1	>sp|P07737|PROF1_HUMAN Profilin-1 OS=Homo sapiens GN=PFN1 PE=1 SV=2	4	408;511;2099;2223	32.1	32.1	15.054	140	3.1986E-30	53968000	0.72998	0.761897	1.16534	1.34477	1.05773	0.916184	1.144	1.1704	0.000801539	YES
	CNN2	B4DUT8	B4DUT8;Q99439;B4DDF4;Q99439-2;H3BVI6;H3BQH0;K7ES69	Calponin-2	>tr|B4DUT8|B4DUT8_HUMAN Calponin-2 OS=Homo sapiens GN=CNN2 PE=1 SV=1	4	982;1489;1682;2274	11.8	11.8	35.943	330	3.0512E-12	10746000	0.976236	1.14141	1.23663	1.31118	0.966723	0.976392	0.933369	0.724338	0.00483435	YES
	CORO1C	Q9ULV4-3	Q9ULV4-3;Q9ULV4-2;Q9ULV4;B4E3S0;H0YHL7	Isoform 3 of Coronin-1C	>sp|Q9ULV4-3|COR1C_HUMAN Isoform 3 of Coronin-1C OS=Homo sapiens GN=CORO1C	1	1265	2.5	2.5	58.947	527	7.6239E-13	1472100	0.848829	1.04506	0.726352	0.956727	1.28233	1.07036	0.903409	0.559898	0.00468283	YES
	ARPC2	O15144	O15144	Actin-related protein 2/3 complex subunit 2	>sp|O15144|ARPC2_HUMAN Actin-related protein 2/3 complex subunit 2 OS=Homo sapiens GN=ARPC2 PE=1 SV=1	5	549;550;1670;2330;2556	14.3	14.3	34.333	300	6.7388E-24	29425000	1.15315	1.21435	1.09252	1.22201	0.96934	0.848481	0.986347	1.04345	0.0013403	YES
	ARPC1B	O15143	O15143;C9J6C8;C9JFG9;C9JQM8;C9JEY1;F8VXW2;C9J4Z7;C9K057;C9JBJ7;C9JTT6	Actin-related protein 2/3 complex subunit 1B	>sp|O15143|ARC1B_HUMAN Actin-related protein 2/3 complex subunit 1B OS=Homo sapiens GN=ARPC1B PE=1 SV=3	2	610;1669	5.9	5.9	40.949	372	5.0025E-06	13314000	1.01248	1.049	1.00268	1.03152	1.05467	0.940859	1.00206	0.996497	0.000172302	YES
	SPTAN1	A6NG51	A6NG51;Q13813-2;Q13813;Q13813-3	Spectrin alpha chain, non-erythrocytic 1	>tr|A6NG51|A6NG51_HUMAN Spectrin alpha chain, non-erythrocytic 1 OS=Homo sapiens GN=SPTAN1 PE=1 SV=2	3	458;1901;2377	1.2	1.2	284.94	2477	2.9558E-08	947000	1.52164	1.43984	1.29555	1.33648	0.701674	0.522136	0.975295	1.07559	9.74583e-05	YES
	REPS1	Q96D71	Q96D71;Q96D71-3;Q96D71-4;H0YDT0;E9PMG1;Q96D71-2;F2Z3L2	RalBP1-associated Eps domain-containing protein 1	>sp|Q96D71|REPS1_HUMAN RalBP1-associated Eps domain-containing protein 1 OS=Homo sapiens GN=REPS1 PE=1 SV=3	1	2374	0.8	0.8	86.661	796	0.082539	2967400	0.891093	0.981636	0.800171	0.997954	1.1527	0.98115	0.783739	0.711385	0.0109127	YES
	S100P	P25815	P25815	Protein S100-P	>sp|P25815|S100P_HUMAN Protein S100-P OS=Homo sapiens GN=S100P PE=1 SV=2	1	547	10.5	10.5	10.4	95	1.9119E-07	7089700	0.748203	0.724471	1.37896	2.0915	0.829735	0.761888	1.28927	1.0275	0.0294832	YES
	CLIC1	O00299	O00299	Chloride intracellular channel protein 1	>sp|O00299|CLIC1_HUMAN Chloride intracellular channel protein 1 OS=Homo sapiens GN=CLIC1 PE=1 SV=4	2	808;1037	7.5	7.5	26.922	241	0.00049218	2069400	0.891779	1.00241	1.07256	1.26655	1.12119	0.919652	1.1307	1.15201	0.01624	YES
	HIST1H1B	P16401	P16401	Histone H1.5	>sp|P16401|H15_HUMAN Histone H1.5 OS=Homo sapiens GN=HIST1H1B PE=1 SV=3	3	10;90;97;931;933;1242	20.4	9.3	22.58	226	6.1563E-27	97934000	0.645615	0.737683	0.916627	1.05834	1.38435	1.19234	0.857444	0.839044	0.000684594	YES
	HIST1H1D	P16402	P16402	Histone H1.3	>sp|P16402|H13_HUMAN Histone H1.3 OS=Homo sapiens GN=HIST1H1D PE=1 SV=2	2	95;96;931;933;1266;2290	18.1	4.1	22.35	221	1.2208E-36	73551000	0.811645	0.943137	0.835092	0.964769	1.15808	0.983934	0.985197	1.03728	0.0159306	YES
	ACTA2	P62736	P62736;P68032;P68133;P63267;A6NL76;Q5T8M8;F6QUT6;F6UVQ4;C9JFL5;B8ZZJ2;F8WB63	Actin, aortic smooth muscle	>sp|P62736|ACTA_HUMAN Actin, aortic smooth muscle OS=Homo sapiens GN=ACTA2 PE=1 SV=1	1	54;181;182;376;411;412;525;837;986;1043;1044;1313;1925;2591	26.3	4.2	42.009	377	1.193E-96	3745200	0.720686	0.894199	0.870625	0.920378	1.164	1.01493	1.83704	1.94305	7.36622e-05	YES
	TLN1	Q9Y490	Q9Y490;Q5TCU6	Talin-1	>sp|Q9Y490|TLN1_HUMAN Talin-1 OS=Homo sapiens GN=TLN1 PE=1 SV=3	13	51;55;104;542;613;1197;1375;1472;1671;1866;2201;2253;2336	5.1	5.1	269.76	2541	2.8481E-28	21465000	0.673093	1.09747	0.778157	0.87956	1.69512	1.29352	1.0847	0.900546	0.0310343	YES
	MYL12A	J3QRS3	J3QRS3;O14950;P19105;P24844;P24844-2	Myosin regulatory light chain 12A	>tr|J3QRS3|J3QRS3_HUMAN Myosin regulatory light chain 12A OS=Homo sapiens GN=MYL12A PE=4 SV=1	4	452;459;545;722	20.9	20.9	20.457	177	1.4685E-27	66425000	0.718147	0.546424	0.740049	0.861016	1.13594	1.0033	0.938396	1.11401	0.00280509	YES
	DBI	P07108-6	P07108-6	Isoform 6 of Acyl-CoA-binding protein	>sp|P07108-6|ACBP_HUMAN Isoform 6 of Acyl-CoA-binding protein OS=Homo sapiens GN=DBI	1	2502	8.9	8.9	13.911	123	0.05852	3121700	0.759647	0.68961	0.526353	0.691927	1.20778	0.89782	0.671416	0.772442	0.000184388	YES
	H2AFJ	Q9BTM1-2	Q9BTM1-2;P0C0S8;Q6FI13;Q16777;Q9BTM1;Q96KK5;Q99878;Q96QV6;P20671;Q8IUE6;H0YFX9	Isoform 2 of Histone H2A.J	>sp|Q9BTM1-2|H2AJ_HUMAN Isoform 2 of Histone H2A.J OS=Homo sapiens GN=H2AFJ	1	61;980;1186;1675;1676	22.5	7.3	16.109	151	9.3876E-14	446450000	0.682832	0.704944	0.535497	0.625314	0.807193	0.778372	2.5633	2.45147	5.75081e-08	YES
	HIST2H3PS2	Q5TEC6	Q5TEC6	Histone H3	>tr|Q5TEC6|Q5TEC6_HUMAN Histone H3 OS=Homo sapiens GN=HIST2H3PS2 PE=1 SV=1	2	515;516;1223;1254;1255;1965;1973;2109;2438	34.6	8.1	15.43	136	1.3196E-19	1479000000	0.800695	0.904008	0.785186	0.850906	1.32726	1.02446	0.975211	1.12473	0.00465066	YES
	RAB11B	Q15907	Q15907;P62491;H3BSC1;Q15907-2;H3BMH2;J3KQP6;P62491-2	Ras-related protein Rab-11B	>sp|Q15907|RB11B_HUMAN Ras-related protein Rab-11B OS=Homo sapiens GN=RAB11B PE=1 SV=4	2	757;1680	9.6	9.6	24.488	218	6.7408E-08	4689500	0.915517	1.05404	0.833034	1.20799	1.1404	0.819658	0.946387	0.840942	0.0416078	YES
	CAPZB	B1AK88	B1AK88;P47756-2;B1AK87;P47756;B1AK85;F6USW4	Capping protein (Actin filament) muscle Z-line, beta, isoform CRA_d	>tr|B1AK88|B1AK88_HUMAN Capping protein (Actin filament) muscle Z-line, beta, isoform CRA_d OS=Homo sapiens GN=CAPZB PE=1 SV=1	6	444;1208;1550;2024;2111;2121	20.9	20.9	33.781	301	2.2968E-49	55388000	0.922902	1.06039	1.07024	1.13618	1.10002	0.958118	1.01212	1.05254	0.00923859	YES
	RAB31	Q13636	Q13636;Q9UL26;J3QR51	Ras-related protein Rab-31	>sp|Q13636|RAB31_HUMAN Ras-related protein Rab-31 OS=Homo sapiens GN=RAB31 PE=1 SV=1	1	2301	5.7	5.7	21.569	194	6.5004E-08	2822900	0.973434	0.999386	0.772081	0.873184	1.02979	0.922317	0.958601	0.96112	0.00296815	YES
	OR1N2	Q8NGR9	Q8NGR9	Olfactory receptor 1N2	>sp|Q8NGR9|OR1N2_HUMAN Olfactory receptor 1N2 OS=Homo sapiens GN=OR1N2 PE=2 SV=2	1	1955	3	3	36.889	330	0.011318	2986200	0.891707	0.938749	0.964052	1.1244	1.24154	1.132	0.85799	0.865487	0.0107427	YES
	RHOG	P84095	P84095	Rho-related GTP-binding protein RhoG	>sp|P84095|RHOG_HUMAN Rho-related GTP-binding protein RhoG OS=Homo sapiens GN=RHOG PE=1 SV=1	2	290;1399;2140	23	17.3	21.308	191	1.1028E-35	17777000	1.31096	1.20219	0.938505	0.88449	0.657921	0.544115	0.501678	0.819806	0.00417106	YES
	RAC2	P15153	P15153;B1AH80;B1AH77;P63000-2;P63000;B1AH78	Ras-related C3 botulinum toxin substrate 2	>sp|P15153|RAC2_HUMAN Ras-related C3 botulinum toxin substrate 2 OS=Homo sapiens GN=RAC2 PE=1 SV=1	6	186;290;305;1315;2264;2499;2578	29.2	23.4	21.429	192	9.6143E-31	211760000	0.976215	1.03952	0.862461	0.979356	0.967277	0.825891	0.998607	0.998545	0.0240484	YES
	RAB3D	O95716	O95716;P20336	Ras-related protein Rab-3D	>sp|O95716|RAB3D_HUMAN Ras-related protein Rab-3D OS=Homo sapiens GN=RAB3D PE=1 SV=1	3	217;1286;1549;2244	16.4	13.2	24.267	219	6.866E-07	3587800	1.05468	1.11967	0.863872	0.977625	0.914826	0.778178	0.923561	0.963819	0.00342405	YES
	MYADM	Q96S97	Q96S97;C9JC07;C9J5M0;C9JZL8;C9JJV6	Myeloid-associated differentiation marker	>sp|Q96S97|MYADM_HUMAN Myeloid-associated differentiation marker OS=Homo sapiens GN=MYADM PE=1 SV=2	1	129	3.1	3.1	35.273	322	4.0892E-06	3771900	0.993792	1.15348	0.590374	0.679967	0.823543	0.593416	1.53765	1.64194	0.000524303	YES
	REEP5	Q00765	Q00765;H0Y8J8;B7Z681;B7Z510;B7Z332	Receptor expression-enhancing protein 5	>sp|Q00765|REEP5_HUMAN Receptor expression-enhancing protein 5 OS=Homo sapiens GN=REEP5 PE=1 SV=3	1	1672	4.8	4.8	21.493	189	0.00054406	3886300	1.38888	1.52712	0.897582	1.07467	0.926368	0.779337	0.777265	0.732272	0.00139663	YES
	SFXN1	Q9H9B4	Q9H9B4	Sideroflexin-1	>sp|Q9H9B4|SFXN1_HUMAN Sideroflexin-1 OS=Homo sapiens GN=SFXN1 PE=1 SV=4	1	1356	2.8	2.8	35.619	322	6.9155E-13	1982700	0.861678	0.977721	0.841148	0.912784	0.971675	0.876619	1.12986	1.13645	0.0106166	YES
	CD177	Q8N6Q3	Q8N6Q3;F8W8N6;Q8N6Q3-2	CD177 antigen	>sp|Q8N6Q3|CD177_HUMAN CD177 antigen OS=Homo sapiens GN=CD177 PE=1 SV=2	12	269;316;764;765;815;936;1160;1604;1790;1797;1830;2418	33.4	33.4	46.363	437	2.2092E-92	430500000	0.728174	0.785492	1.01991	1.07652	1.0668	0.785195	0.60505	0.658632	0.000420323	YES
	IMMT	Q16891	Q16891;Q16891-4;Q16891-2;Q16891-3;B9A067;C9J406;H7C463	Mitochondrial inner membrane protein	>sp|Q16891|IMMT_HUMAN Mitochondrial inner membrane protein OS=Homo sapiens GN=IMMT PE=1 SV=1	2	2002;2408	2.2	2.2	83.677	758	1.1335E-08	4492800	0.826526	0.899177	0.956121	1.04862	0.949695	0.838419	1.28159	1.31545	0.00116046	YES
	VDAC3	F5H740	F5H740;Q9Y277-2;Q9Y277;E5RHZ6;E5RJN6;E5RFP6;E5RK27	Voltage-dependent anion-selective channel protein 3	>tr|F5H740|F5H740_HUMAN Voltage-dependent anion-selective channel protein 3 OS=Homo sapiens GN=VDAC3 PE=1 SV=1	5	160;662;1290;1521;1533;2302	19.7	17.6	30.757	284	1.4203E-19	28530000	0.742475	0.814574	0.661442	0.678088	1.23892	1.1684	1.25326	1.32388	6.04745e-05	YES
	TUFM	P49411	P49411	Elongation factor Tu, mitochondrial	>sp|P49411|EFTU_HUMAN Elongation factor Tu, mitochondrial OS=Homo sapiens GN=TUFM PE=1 SV=2	5	29;531;1064;1279;1405	12.6	12.6	49.541	452	2.3732E-40	20485000	0.601956	0.860785	0.753433	0.823238	1.14508	0.919429	1.22122	1.40903	0.0327118	YES
	SNRNP70	P08621	P08621;P08621-2;P08621-3;M0QYR1;M0QX04	U1 small nuclear ribonucleoprotein 70 kDa	>sp|P08621|RU17_HUMAN U1 small nuclear ribonucleoprotein 70 kDa OS=Homo sapiens GN=SNRNP70 PE=1 SV=2	1	1864	2.1	2.1	51.556	437	7.4828E-06	4167300	0.958267	1.12846	1.11667	1.33798	0.826426	0.665612	1.18708	1.06265	0.0261547	YES
	NDC80	O14777	O14777	Kinetochore protein NDC80 homolog	>sp|O14777|NDC80_HUMAN Kinetochore protein NDC80 homolog OS=Homo sapiens GN=NDC80 PE=1 SV=1	1	163	1.4	1.4	73.912	642	0.044806	9985600	1.24109	1.29293	1.13614	1.26647	0.829266	0.707312	0.577191	0.571398	9.31048e-05	YES
	SERPINB1	P30740	P30740;B4DNT0	Leukocyte elastase inhibitor	>sp|P30740|ILEU_HUMAN Leukocyte elastase inhibitor OS=Homo sapiens GN=SERPINB1 PE=1 SV=1	2	634;1194	5.3	5.3	42.741	379	0.00019305	1994200	0.572121	0.611341	0.953913	1.0142	1.21556	1.15916	1.7459	1.67035	8.78438e-07	YES
	HNRNPD	Q14103	Q14103;Q14103-2;Q14103-3;B4DTC3;Q14103-4;H0Y8G5;D6RAF8;H0YA96;D6RBQ9;D6RF44;O14979;O14979-2;O14979-3;D6RD83	Heterogeneous nuclear ribonucleoprotein D0	>sp|Q14103|HNRPD_HUMAN Heterogeneous nuclear ribonucleoprotein D0 OS=Homo sapiens GN=HNRNPD PE=1 SV=1	2	658;798	5.1	5.1	38.434	355	2.0244E-06	5212800	0.71914	0.752384	1.15649	1.23867	1.17857	1.00519	1.36156	1.27012	0.000255745	YES
	H3F3A	P84243	P84243;K7EK07;K7ES00;B4DEB1;K7EP01;K7EMV3	Histone H3.3	>sp|P84243|H33_HUMAN Histone H3.3 OS=Homo sapiens GN=H3F3A PE=1 SV=2	1	345;1223;1254;1965;1975;2109;2438	30.1	6.6	15.328	136	8.3521E-15	14033000	1.11585	1.20634	0.939812	1.08484	1.05338	0.931854	0.828758	0.852529	0.006082	YES
	HIST1H4A	P62805	P62805	Histone H4	>sp|P62805|H4_HUMAN Histone H4 OS=Homo sapiens GN=HIST1H4A PE=1 SV=2	8	299;389;1122;1929;2225;2271;2272;2329	59.2	59.2	11.367	103	1.5306E-45	372210000	0.790725	0.900598	0.878147	1.03122	1.2371	0.941223	0.936976	0.916691	0.00958619	YES
	FUBP1	B4DT31	B4DT31;E9PEB5;Q96AE4-2;Q96AE4;C9JSZ1	Far upstream element-binding protein 1	>tr|B4DT31|B4DT31_HUMAN Far upstream element-binding protein 1 OS=Homo sapiens GN=FUBP1 PE=1 SV=1	3	1108;1112;1410	4.4	4.4	69.864	665	4.65E-11	8325200	0.864263	0.981578	0.958126	1.13559	0.948831	0.79604	1.22295	1.18707	0.0486968	YES
	SRSF7	Q16629	Q16629;C9JAB2;Q16629-4;Q16629-2;Q16629-3	Serine/arginine-rich splicing factor 7	>sp|Q16629|SRSF7_HUMAN Serine/arginine-rich splicing factor 7 OS=Homo sapiens GN=SRSF7 PE=1 SV=1	1	46	3.8	3.8	27.366	238	0.0055134	2463200	0.824817	0.912016	0.945834	1.07415	1.25673	1.04891	1.07284	1.10142	0.0236841	YES
	H2AFX	P16104	P16104	Histone H2AX	>sp|P16104|H2AX_HUMAN Histone H2AX OS=Homo sapiens GN=H2AFX PE=1 SV=2	1	61;980;1264;1675	22.4	6.3	15.144	143	1.451E-07	5466700	0.764489	0.864163	1.02267	0.93983	1.22462	1.04388	0.915379	1.07491	0.0267684	YES
	PCBP1	Q15365	Q15365;P57721;P57721-4;Q15366-2;Q15366;Q15366-3;E9PFP8;Q15366-6;P57721-5;P57721-3;P57721-2;Q15366-5;Q15366-4;B4DXP5;J3QT27;F8VZX2;Q15366-7;B4DLC0;H3BRU6;F8W1G6;F8VXH9;F8W0G4;F8VTZ0	Poly(rC)-binding protein 1	>sp|Q15365|PCBP1_HUMAN Poly(rC)-binding protein 1 OS=Homo sapiens GN=PCBP1 PE=1 SV=2	2	1091;1571	7	7	37.497	356	9.9742E-05	4936800	0.842411	0.977908	0.732709	0.912804	0.999118	1.02808	1.31134	1.24387	0.00404923	YES
	HIST1H1E	P10412	P10412	Histone H1.4	>sp|P10412|H14_HUMAN Histone H1.4 OS=Homo sapiens GN=HIST1H1E PE=1 SV=2	3	10;95;96;174;931;933;1154;1241	26.5	8.2	21.865	219	7.3943E-42	269350000	0.709021	0.75623	0.988691	1.11638	0.898906	0.747081	0.628586	0.643023	9.81728e-06	YES
	RBM14	Q96PK6	Q96PK6;Q96PK6-5;B8ZZ74;Q96PK6-2;F8WDX3;Q96PK6-4;Q96PK6-3	RNA-binding protein 14	>sp|Q96PK6|RBM14_HUMAN RNA-binding protein 14 OS=Homo sapiens GN=RBM14 PE=1 SV=2	1	2358	1.2	1.2	69.491	669	0.00025915	898940	0.868743	0.955743	0.998861	1.05304	0.992622	0.865585	0.964871	1.02969	0.0388454	YES
	HNRNPA1	P09651	P09651;P09651-2;F8W6I7;P09651-3;F8VTQ5;Q32P51;F8VZ49;F8W646;F8VYN5	Heterogeneous nuclear ribonucleoprotein A1	>sp|P09651|ROA1_HUMAN Heterogeneous nuclear ribonucleoprotein A1 OS=Homo sapiens GN=HNRNPA1 PE=1 SV=5	2	441;2006	5.1	5.1	38.746	372	0.00012096	27190000	0.87466	0.97105	1.28037	1.58643	1.21948	0.848838	0.86083	0.842248	0.0121688	YES
	HNRNPC	P07910	P07910;G3V2Q1;P07910-2;O60812;G3V4C1;B4DY08;G3V4W0;G3V576;P07910-3;G3V2D6;G3V5V7;P07910-4;G3V575;G3V555	Heterogeneous nuclear ribonucleoproteins C1/C2	>sp|P07910|HNRPC_HUMAN Heterogeneous nuclear ribonucleoproteins C1/C2 OS=Homo sapiens GN=HNRNPC PE=1 SV=4	2	196;2312	5.6	5.6	33.67	306	0.000398	2124200	0.833518	0.926048	1.26453	1.41707	1.05052	0.781106	1.01254	1.08194	0.00165203	YES
	SRSF3	P84103	P84103;B4E241	Serine/arginine-rich splicing factor 3	>sp|P84103|SRSF3_HUMAN Serine/arginine-rich splicing factor 3 OS=Homo sapiens GN=SRSF3 PE=1 SV=1	1	2479	10.4	10.4	19.329	164	3.7915E-08	10038000	0.930341	0.965867	1.12746	1.15151	0.983736	0.848055	1.15864	1.39614	0.00781874	YES
	HNRNPAB	Q99729	Q99729;Q99729-2;D6RBZ0;Q99729-4;Q99729-3;D6RD18;D6R9P3	Heterogeneous nuclear ribonucleoprotein A/B	>sp|Q99729|ROAA_HUMAN Heterogeneous nuclear ribonucleoprotein A/B OS=Homo sapiens GN=HNRNPAB PE=1 SV=2	1	796	2.4	2.4	36.224	332	0.0045657	1507500	0.815523	0.971179	1.2135	1.35725	1.18532	0.88573	1.1013	1.14884	0.00751365	YES
	AK2	P54819	P54819;F8W1A4;P54819-2;P54819-5;P54819-3;P54819-6;F8VZG5;G3V213;P54819-4;F8VY04	Adenylate kinase 2, mitochondrial	>sp|P54819|KAD2_HUMAN Adenylate kinase 2, mitochondrial OS=Homo sapiens GN=AK2 PE=1 SV=2	3	177;1687;1712	10.5	10.5	26.477	239	1.0704E-05	7172800	0.7694	0.904573	0.767996	0.929233	1.00763	0.762446	1.27017	1.32136	0.0188944	YES
	HMGN1	P05114	P05114;A6NL93;H7BXJ5;F2Z2Y5;F2Z2W6	Non-histone chromosomal protein HMG-14	>sp|P05114|HMGN1_HUMAN Non-histone chromosomal protein HMG-14 OS=Homo sapiens GN=HMGN1 PE=1 SV=3	1	2424	9	9	10.659	100	0.00094961	4091800	0.93701	0.932961	0.808937	0.887823	1.00066	0.926043	0.848797	0.873809	3.88594e-06	YES
	HMGN2	P05204	P05204;Q15651;Q15651-2	Non-histone chromosomal protein HMG-17	>sp|P05204|HMGN2_HUMAN Non-histone chromosomal protein HMG-17 OS=Homo sapiens GN=HMGN2 PE=1 SV=3	2	509;1778	23.3	23.3	9.3926	90	5.2032E-10	25037000	0.671551	0.58025	1.08188	1.23391	1.3459	1.13586	0.832551	0.835692	0.00110306	YES
	NIPSNAP3A	Q9UFN0	Q9UFN0	Protein NipSnap homolog 3A	>sp|Q9UFN0|NPS3A_HUMAN Protein NipSnap homolog 3A OS=Homo sapiens GN=NIPSNAP3A PE=1 SV=2	1	1634	4	4	28.466	247	0.00011455	966930	0.789818	0.896045	0.849676	0.974328	0.923261	0.862265	1.14117	1.10758	0.00229834	YES
	PPIB	P23284	P23284	Peptidyl-prolyl cis-trans isomerase B	>sp|P23284|PPIB_HUMAN Peptidyl-prolyl cis-trans isomerase B OS=Homo sapiens GN=PPIB PE=1 SV=2	6	424;993;1027;2041;2137;2361;2475	26.4	23.6	23.742	216	2.1089E-14	61437000	0.679812	0.821883	0.68194	0.805127	1.04647	0.907868	1.15153	1.12658	0.00129932	YES
	PGK1	P00558	P00558;B7Z7A9	Phosphoglycerate kinase 1	>sp|P00558|PGK1_HUMAN Phosphoglycerate kinase 1 OS=Homo sapiens GN=PGK1 PE=1 SV=3	3	303;427;2383	6.2	6.2	44.614	417	5.8142E-05	6640300	0.733252	0.369761	1.17666	1.3464	1.31392	1.45239	1.1835	1.70218	0.0431046	YES
	HIST1H1C	P16403	P16403;Q02539	Histone H1.2	>sp|P16403|H12_HUMAN Histone H1.2 OS=Homo sapiens GN=HIST1H1C PE=1 SV=2	3	4;10;95;96;931;933;1146;1250	26.3	7.5	21.364	213	1.9848E-40	49779000	0.755552	0.841451	0.944904	1.0771	0.791137	0.646503	0.589944	0.565508	7.81748e-06	YES
	CFL1	E9PK25	E9PK25;P23528;E9PP50;G3V1A4;E9PQB7;E9PLJ3;E9PS23	Cofilin-1	>tr|E9PK25|E9PK25_HUMAN Cofilin-1 OS=Homo sapiens GN=CFL1 PE=1 SV=1	7	187;286;967;1262;1697;2106;2541	28.9	28.9	22.728	204	4.8957E-25	38750000	0.919732	0.993928	1.01121	1.18599	1.20379	0.985191	1.10569	1.16691	0.00410671	YES
	EZR	P15311	P15311	Ezrin	>sp|P15311|EZRI_HUMAN Ezrin OS=Homo sapiens GN=EZR PE=1 SV=4	1	804;1031;1244;1337;1930;2442	9.2	1.2	69.412	586	2.5482E-16	1038000	0.915555	0.990301	1.00537	1.10644	0.892369	0.748615	1.13424	1.18833	0.00490411	YES
	XRCC6	P12956	P12956;B1AHC8;B1AHC9;F5H1I8	X-ray repair cross-complementing protein 6	>sp|P12956|XRCC6_HUMAN X-ray repair cross-complementing protein 6 OS=Homo sapiens GN=XRCC6 PE=1 SV=2	2	415;1070	3.3	3.3	69.842	609	0.00028195	2892700	0.806273	0.900862	1.12047	1.30948	1.02103	0.875555	1.2221	1.23491	0.00712818	YES
	CBX3	Q13185	Q13185	Chromobox protein homolog 3	>sp|Q13185|CBX3_HUMAN Chromobox protein homolog 3 OS=Homo sapiens GN=CBX3 PE=1 SV=4	1	1543	6.6	6.6	20.811	183	9.1375E-07	3008500	0.823096	0.732268	1.25322	1.24364	1.11351	0.942963	0.826153	1.07388	0.0301771	YES
	HSP90AA1	P07900-2	P07900-2;P07900;Q86U12	Isoform 2 of Heat shock protein HSP 90-alpha	>sp|P07900-2|HS90A_HUMAN Isoform 2 of Heat shock protein HSP 90-alpha OS=Homo sapiens GN=HSP90AA1	4	740;1733;1910;2568	4.8	4.8	98.16	854	3.1584E-12	10890000	0.701658	0.743537	1.03446	1.2256	1.05154	0.919628	1.2593	1.34644	0.00293882	YES
	YWHAZ	E7EX29	E7EX29;P63104;E7ESK7;E7EVZ2;E9PD24;E5RIR4;E5RGE1	14-3-3 protein zeta/delta (Fragment)	>tr|E7EX29|E7EX29_HUMAN 14-3-3 protein zeta/delta (Fragment) OS=Homo sapiens GN=YWHAZ PE=1 SV=1	3	338;1291;2125	13.4	13.4	28.036	246	1.2373E-28	5757800	0.865728	0.626096	0.888853	0.687887	1.31552	1.5084	1.15344	0.840291	0.0429929	YES
	HSPE1	P61604	P61604;B8ZZL8;B8ZZ54	10 kDa heat shock protein, mitochondrial	>sp|P61604|CH10_HUMAN 10 kDa heat shock protein, mitochondrial OS=Homo sapiens GN=HSPE1 PE=1 SV=2	5	323;684;1176;2382;2457	36.3	36.3	10.932	102	1.1446E-10	40347000	0.551289	0.645921	0.670049	0.832891	1.09828	0.832424	1.78122	1.7433	0.0004305	YES
	TRPC6	Q9Y210	Q9Y210;Q9Y210-3;E9PJN4;Q9Y210-2	Short transient receptor potential channel 6	>sp|Q9Y210|TRPC6_HUMAN Short transient receptor potential channel 6 OS=Homo sapiens GN=TRPC6 PE=1 SV=1	1	748	1	1	106.33	931	0.059871	56757000	0.748984	0.847426	0.889719	0.987238	1.05768	0.872787	0.970152	0.98732	0.0117173	YES
	ACTN1	P12814-4	P12814-4;P12814-3;P12814;P12814-2;H9KV75;H7C5W8	Isoform 4 of Alpha-actinin-1	>sp|P12814-4|ACTN1_HUMAN Isoform 4 of Alpha-actinin-1 OS=Homo sapiens GN=ACTN1	2	364;505;840;1003;1312;2192	6.8	2.7	107.14	930	7.0328E-32	16518000	0.998542	0.882956	0.871552	0.951476	1.14913	1.09141	1.10658	1.07929	0.0264998	YES
	SNRPD3	P62318	P62318;B4DJP7	Small nuclear ribonucleoprotein Sm D3	>sp|P62318|SMD3_HUMAN Small nuclear ribonucleoprotein Sm D3 OS=Homo sapiens GN=SNRPD3 PE=1 SV=1	1	682	7.1	7.1	13.916	126	0.0030199	911270	1.08205	1.24151	1.32706	1.94599	0.958548	0.810984	0.906974	0.678352	0.0341491	YES
	UGGT1	Q9NYU2	Q9NYU2;Q9NYU2-2	UDP-glucose:glycoprotein glucosyltransferase 1	>sp|Q9NYU2|UGGG1_HUMAN UDP-glucose:glycoprotein glucosyltransferase 1 OS=Homo sapiens GN=UGGT1 PE=1 SV=3	4	361;1017;2501;2506	2.3	2.3	177.19	1555	5.2955E-12	7402600	0.784429	0.955292	0.899751	1.02148	0.935289	0.828076	1.27017	1.22212	0.0192175	YES
